# Supplementary material for: A genomic-clinicopathologic Nomogram for the preoperative prediction of lymph node metastasis in gastric cancer
Source: BMC Cancer. 2021 Apr 23;21:455. doi: 10.1186/s12885-021-08203-x (PMC8066490; doi:10.1186/s12885-021-08203-x)
Supplement: Supplementary file 1 — Additional file 1. Learning set. [file 12885_2021_8203_MOESM1_ESM.csv]

	age	Borrmann	Lauren	location	LN metastasis
GSM1523791	60	B-¢ò	intestinal	antrum	negative
GSM1523822	66	B-¢ó	intestinal	antrum	negative
GSM1523829	68	B-¢ñ	intestinal	antrum	negative
GSM1523837	70	B-¢ò	intestinal	body	negative
GSM1523851	77	B-¢ó	intestinal	antrum	negative
GSM1523853	68	B-¢ó	intestinal	antrum	negative
GSM1523858	42	B-¢ô	diffuse	whole	negative
GSM1523860	66	B-¢ò	mixed	antrum	negative
GSM1523861	64	B-¢ñ	intestinal	body	negative
GSM1523864	52	B-¢ò	intestinal	body	negative
GSM1523885	53	B-¢ñ	diffuse	antrum	negative
GSM1523887	46	B-¢ò	diffuse	antrum	negative
GSM1523889	74	B-¢ñ	intestinal	cardia	negative
GSM1523891	53	B-¢ò	intestinal	antrum	negative
GSM1523892	59	B-¢ó	intestinal	antrum	negative
GSM1523893	74	B-¢ò	intestinal	body	negative
GSM1523894	56	B-¢ò	intestinal	body	negative
GSM1523895	66	B-¢ó	intestinal	antrum	negative
GSM1523897	78	B-¢ò	intestinal	antrum	negative
GSM1523901	65	B-¢ò	intestinal	antrum	negative
GSM1523906	53	B-¢ó	diffuse	body	negative
GSM1523920	44	B-¢ó	intestinal	body	negative
GSM1523968	44	B-¢ô	diffuse	whole	negative
GSM1524057	80	B-¢ó	intestinal	antrum	negative
GSM1524059	58	B-¢ó	diffuse	antrum	negative
GSM1523729	42	B-¢ó	diffuse	antrum	positive
GSM1523744	69	B-¢ò	diffuse	antrum	positive
GSM1523746	56	B-¢ó	mixed	antrum	positive
GSM1523748	68	B-¢ó	diffuse	antrum	positive
GSM1523770	63	B-¢ó	intestinal	body	positive
GSM1523772	58	B-¢ô	diffuse	antrum	positive
GSM1523775	77	B-¢ò	diffuse	antrum	positive
GSM1523776	48	B-¢ò	diffuse	antrum	positive
GSM1523785	60	B-¢ó	intestinal	antrum	positive
GSM1523790	62	B-¢ò	intestinal	body	positive
GSM1523793	82	B-¢ò	diffuse	body	positive
GSM1523796	53	B-¢ó	intestinal	body	positive
GSM1523798	84	B-¢ó	diffuse	body	positive
GSM1523801	74	B-¢ó	intestinal	antrum	positive
GSM1523802	70	B-¢ò	intestinal	antrum	positive
GSM1523804	37	B-¢ò	diffuse	antrum	positive
GSM1523807	70	B-¢ò	intestinal	antrum	positive
GSM1523812	62	B-¢ó	diffuse	body	positive
GSM1523813	70	B-¢ó	diffuse	antrum	positive
GSM1523814	68	B-¢ò	intestinal	body	positive
GSM1523816	66	B-¢ò	intestinal	cardia	positive
GSM1523819	77	B-¢ô	intestinal	cardia	positive
GSM1523821	64	B-¢ò	intestinal	body	positive
GSM1523824	64	B-¢ó	intestinal	body	positive
GSM1523826	74	B-¢ò	intestinal	antrum	positive
GSM1523827	36	B-¢ò	diffuse	body	positive
GSM1523830	59	B-¢ó	intestinal	antrum	positive
GSM1523834	66	B-¢ó	diffuse	body	positive
GSM1523835	54	B-¢ò	intestinal	body	positive
GSM1523840	78	B-¢ò	diffuse	cardia	positive
GSM1523842	70	B-¢ò	diffuse	antrum	positive
GSM1523847	31	B-¢ò	intestinal	antrum	positive
GSM1523848	68	B-¢ò	diffuse	body	positive
GSM1523852	55	B-¢ó	intestinal	antrum	positive
GSM1523869	67	B-¢ô	diffuse	body	positive
GSM1523871	70	B-¢ò	intestinal	antrum	positive
GSM1523875	79	B-¢ó	intestinal	body	positive
GSM1523878	56	B-¢ò	intestinal	cardia	positive
GSM1523884	50	B-¢ô	diffuse	body	positive
GSM1523899	60	B-¢ñ	intestinal	cardia	positive
GSM1523905	66	B-¢ô	diffuse	antrum	positive
GSM1523909	74	B-¢ò	diffuse	antrum	positive
GSM1523910	53	B-¢ó	diffuse	antrum	positive
GSM1523919	64	B-¢ò	intestinal	body	positive
GSM1523921	42	B-¢ò	diffuse	antrum	positive
GSM1523924	52	B-¢ò	diffuse	body	positive
GSM1523928	69	B-¢ò	intestinal	cardia	positive
GSM1523930	51	B-¢ò	intestinal	antrum	positive
GSM1523931	61	B-¢ó	diffuse	antrum	positive
GSM1523933	74	B-¢ó	diffuse	antrum	positive
GSM1523936	70	B-¢ó	diffuse	antrum	positive
GSM1523958	56	B-¢ó	diffuse	body	positive
GSM1523960	70	B-¢ó	intestinal	body	positive
GSM1523963	69	B-¢ó	intestinal	antrum	positive
GSM1523969	69	B-¢ô	diffuse	antrum	positive
GSM1523970	77	B-¢ò	mixed	antrum	positive
GSM1523972	70	B-¢ó	mixed	antrum	positive
GSM1523974	61	B-¢ò	intestinal	body	positive
GSM1523975	67	B-¢ô	diffuse	antrum	positive
GSM1523977	63	B-¢ó	diffuse	antrum	positive
GSM1523981	51	B-¢ò	diffuse	antrum	positive
GSM1523984	57	B-¢ò	diffuse	antrum	positive
GSM1523991	63	B-¢ò	intestinal	antrum	positive
GSM1523996	75	B-¢ò	diffuse	antrum	positive
GSM1523999	66	B-¢ñ	intestinal	body	positive
GSM1524001	58	B-¢ò	intestinal	body	positive
GSM1524007	48	B-¢ò	diffuse	cardia	positive
GSM1524011	63	B-¢ó	intestinal	antrum	positive
GSM1524012	64	B-¢ó	diffuse	antrum	positive
GSM1524013	63	B-¢ò	intestinal	body	positive
GSM1524015	61	B-¢ó	intestinal	antrum	positive
GSM1524018	64	B-¢ó	mixed	antrum	positive
GSM1524021	56	B-¢ó	diffuse	body	positive
GSM1524026	52	B-¢ó	diffuse	body	positive
GSM1524030	46	B-¢ô	diffuse	cardia	positive
GSM1524034	65	B-¢ô	intestinal	body	positive
GSM1524036	70	B-¢ó	intestinal	body	positive
GSM1524044	80	B-¢ò	intestinal	antrum	positive
GSM1524046	59	B-¢ó	diffuse	antrum	positive
GSM1524048	67	B-¢ò	intestinal	antrum	positive
GSM1524050	66	B-¢ò	intestinal	antrum	positive
GSM1524051	51	B-¢ó	diffuse	antrum	positive
GSM1524053	61	B-¢ò	intestinal	body	positive
GSM1524054	72	B-¢ó	intestinal	antrum	positive
GSM1524055	54	B-¢ò	intestinal	antrum	positive
GSM1524056	71	B-¢ñ	intestinal	body	positive
GSM1524058	56	B-¢ó	intestinal	cardia	positive
GSM1524060	56	B-¢ó	intestinal	body	positive
GSM1524062	40	B-¢ó	diffuse	cardia	positive
GSM1524068	71	B-¢ó	intestinal	body	positive
GSM1524069	63	B-¢ó	intestinal	antrum	positive
GSM1524070	58	B-¢ó	intestinal	body	positive
GSM1524071	60	B-¢ó	intestinal	antrum	positive
GSM1523745	68	B-¢ó	diffuse	antrum	positive
GSM1523765	52	B-¢ó	diffuse	body	positive
GSM1523771	62	B-¢ó	diffuse	antrum	positive
GSM1523774	56	B-¢ó	intestinal	antrum	positive
GSM1523783	55	B-¢ó	diffuse	body	positive
GSM1523784	44	B-¢ò	diffuse	body	positive
GSM1523797	63	B-¢ò	intestinal	antrum	positive
GSM1523805	72	B-¢ó	mixed	body	positive
GSM1523806	68	B-¢ô	intestinal	body	positive
GSM1523815	64	B-¢ó	mixed	antrum	positive
GSM1523832	62	B-¢ó	intestinal	body	positive
GSM1523838	65	B-¢ó	intestinal	antrum	positive
GSM1523843	65	B-¢ó	diffuse	antrum	positive
GSM1523844	54	B-¢ò	intestinal	antrum	positive
GSM1523846	63	B-¢ó	diffuse	cardia	positive
GSM1523850	38	B-¢ô	diffuse	body	positive
GSM1523857	75	B-¢ó	intestinal	antrum	positive
GSM1523866	86	B-¢ó	intestinal	antrum	positive
GSM1523867	54	B-¢ò	intestinal	antrum	positive
GSM1523868	62	B-¢ò	mixed	antrum	positive
GSM1523873	57	B-¢ó	diffuse	cardia	positive
GSM1523882	36	B-¢ó	diffuse	body	positive
GSM1523890	33	B-¢ó	diffuse	cardia	positive
GSM1523918	62	B-¢ó	diffuse	antrum	positive
GSM1523929	67	B-¢ò	intestinal	antrum	positive
GSM1523942	70	B-¢ò	intestinal	antrum	positive
GSM1523943	72	B-¢ô	diffuse	cardia	positive
GSM1523944	71	B-¢ò	diffuse	antrum	positive
GSM1523946	50	B-¢ò	intestinal	antrum	positive
GSM1523951	66	B-¢ó	diffuse	cardia	positive
GSM1523953	70	B-¢ó	diffuse	antrum	positive
GSM1523955	49	B-¢ó	mixed	body	positive
GSM1523973	62	B-¢ó	diffuse	antrum	positive
GSM1523976	69	B-¢ó	mixed	antrum	positive
GSM1523979	78	B-¢ó	intestinal	antrum	positive
GSM1523980	77	B-¢ô	diffuse	cardia	positive
GSM1523983	61	B-¢ó	diffuse	cardia	positive
GSM1523987	30	B-¢ó	diffuse	body	positive
GSM1523988	65	B-¢ô	diffuse	antrum	positive
GSM1523990	40	B-¢ò	diffuse	body	positive
GSM1523993	69	B-¢ó	intestinal	antrum	positive
GSM1523994	63	B-¢ñ	intestinal	antrum	positive
GSM1523995	82	B-¢ò	mixed	cardia	positive
GSM1523998	59	B-¢ò	intestinal	antrum	positive
GSM1524002	64	B-¢ó	mixed	cardia	positive
GSM1524006	41	B-¢ô	diffuse	body	positive
GSM1524010	73	B-¢ô	diffuse	body	positive
GSM1524017	67	B-¢ó	intestinal	antrum	positive
GSM1524023	77	B-¢ô	intestinal	antrum	positive
GSM1524024	61	B-¢ó	diffuse	antrum	positive
GSM1524028	72	B-¢ó	intestinal	body	positive
GSM1524033	67	B-¢ó	intestinal	body	positive
GSM1524037	72	B-¢ò	intestinal	antrum	positive
GSM1524039	72	B-¢ó	diffuse	antrum	positive
GSM1524042	62	B-¢ó	diffuse	cardia	positive
GSM1524043	60	B-¢ò	diffuse	body	positive
GSM1523769	71	B-¢ô	diffuse	antrum	positive
GSM1523773	75	B-¢ô	diffuse	body	positive
GSM1523786	44	B-¢ô	diffuse	whole	positive
GSM1523788	42	B-¢ô	diffuse	body	positive
GSM1523789	69	B-¢ó	diffuse	antrum	positive
GSM1523794	67	B-¢ñ	diffuse	cardia	positive
GSM1523803	72	B-¢ó	diffuse	cardia	positive
GSM1523817	73	B-¢ò	diffuse	body	positive
GSM1523818	66	B-¢ô	diffuse	body	positive
GSM1523828	72	B-¢ò	intestinal	antrum	positive
GSM1523862	41	B-¢ô	diffuse	body	positive
GSM1523872	61	B-¢ô	diffuse	body	positive
GSM1523879	63	B-¢ò	intestinal	body	positive
GSM1523886	49	B-¢ó	diffuse	body	positive
GSM1523911	72	B-¢ñ	intestinal	antrum	positive
GSM1523934	70	B-¢ó	intestinal	body	positive
GSM1523938	53	B-¢ô	diffuse	body	positive
GSM1523940	69	B-¢ó	intestinal	antrum	positive
GSM1523941	70	B-¢ó	diffuse	body	positive
GSM1523945	53	B-¢ô	diffuse	whole	positive
GSM1523959	54	B-¢ò	intestinal	antrum	positive
GSM1523965	52	B-¢ñ	diffuse	antrum	positive
GSM1523978	67	B-¢ó	diffuse	cardia	positive
GSM1523989	46	B-¢ó	intestinal	body	positive
GSM1523992	70	B-¢ó	diffuse	antrum	positive
GSM1523997	72	B-¢ó	diffuse	antrum	positive
GSM1524004	58	B-¢ò	diffuse	body	positive
GSM1524005	71	B-¢ò	intestinal	antrum	positive
GSM1524008	39	B-¢ó	diffuse	antrum	positive
GSM1524014	66	B-¢ó	intestinal	antrum	positive
GSM1524016	24	B-¢ó	diffuse	body	positive
GSM1524019	70	B-¢ó	diffuse	body	positive
GSM1524022	65	B-¢ô	diffuse	body	positive
GSM1524035	64	B-¢ô	mixed	body	positive
GSM1524038	74	B-¢ô	diffuse	whole	positive
GSM1524040	55	B-¢ó	diffuse	antrum	positive
