# Supplementary material for: A genomic-clinicopathologic Nomogram for the preoperative prediction of lymph node metastasis in gastric cancer
Source: BMC Cancer. 2021 Apr 23;21:455. doi: 10.1186/s12885-021-08203-x (PMC8066490; doi:10.1186/s12885-021-08203-x)
Supplement: Supplementary file 2 — Additional file 2. Verification set. [file 12885_2021_8203_MOESM2_ESM.csv]

	age	Borrmann	Lauren	location	LN metastasis
GSM1523792	55	B-¢ò	intestinal	antrum	negative
GSM1523795	70	B-¢ò	intestinal	antrum	negative
GSM1523810	66	B-¢ò	intestinal	antrum	negative
GSM1523811	80	B-¢ò	intestinal	antrum	negative
GSM1523863	64	B-¢ò	mixed	antrum	negative
GSM1523874	72	B-¢ò	intestinal	antrum	negative
GSM1523876	76	B-¢ò	intestinal	antrum	negative
GSM1523880	54	B-¢ò	diffuse	body	negative
GSM1523888	52	B-¢ò	intestinal	antrum	negative
GSM1523898	60	B-¢ñ	intestinal	antrum	negative
GSM1523903	60	B-¢ó	intestinal	body	negative
GSM1523935	64	B-¢ó	diffuse	antrum	negative
GSM1523947	74	B-¢ò	intestinal	antrum	negative
GSM1523727	67	B-¢ò	intestinal	body	positive
GSM1523728	68	B-¢ó	intestinal	body	positive
GSM1523780	84	B-¢ó	intestinal	antrum	positive
GSM1523799	81	B-¢ò	intestinal	body	positive
GSM1523808	56	B-¢ó	diffuse	antrum	positive
GSM1523809	77	B-¢ò	intestinal	antrum	positive
GSM1523820	64	B-¢ó	intestinal	cardia	positive
GSM1523831	68	B-¢ò	diffuse	antrum	positive
GSM1523836	56	B-¢ó	intestinal	body	positive
GSM1523841	65	B-¢ó	mixed	body	positive
GSM1523849	65	B-¢ó	intestinal	antrum	positive
GSM1523854	69	B-¢ñ	diffuse	antrum	positive
GSM1523856	51	B-¢ò	diffuse	antrum	positive
GSM1523859	67	B-¢ó	intestinal	body	positive
GSM1523865	70	B-¢ó	intestinal	body	positive
GSM1523870	75	B-¢ò	intestinal	antrum	positive
GSM1523883	77	B-¢ó	diffuse	antrum	positive
GSM1523896	51	B-¢ó	intestinal	body	positive
GSM1523922	65	B-¢ó	intestinal	body	positive
GSM1523923	59	B-¢ò	diffuse	whole	positive
GSM1523925	59	B-¢ó	diffuse	antrum	positive
GSM1523926	69	B-¢ó	intestinal	cardia	positive
GSM1523927	46	B-¢ó	diffuse	body	positive
GSM1523932	66	B-¢ó	intestinal	antrum	positive
GSM1523937	81	B-¢ó	intestinal	antrum	positive
GSM1523952	54	B-¢ó	diffuse	antrum	positive
GSM1523954	62	B-¢ò	diffuse	antrum	positive
GSM1523956	76	B-¢ò	mixed	body	positive
GSM1523957	37	B-¢ó	intestinal	body	positive
GSM1523961	63	B-¢ó	intestinal	antrum	positive
GSM1523964	61	B-¢ó	intestinal	body	positive
GSM1523971	45	B-¢ô	diffuse	cardia	positive
GSM1524032	70	B-¢ò	intestinal	antrum	positive
GSM1524045	33	B-¢ò	intestinal	body	positive
GSM1524047	74	B-¢ó	diffuse	antrum	positive
GSM1524049	62	B-¢ò	intestinal	body	positive
GSM1524052	74	B-¢ô	diffuse	antrum	positive
GSM1524061	77	B-¢ó	intestinal	antrum	positive
GSM1523747	60	B-¢ò	mixed	antrum	positive
GSM1523768	52	B-¢ó	intestinal	body	positive
GSM1523778	56	B-¢ó	diffuse	body	positive
GSM1523779	77	B-¢ò	diffuse	antrum	positive
GSM1523800	73	B-¢ò	intestinal	body	positive
GSM1523823	64	B-¢ò	intestinal	antrum	positive
GSM1523825	69	B-¢ò	intestinal	antrum	positive
GSM1523839	57	B-¢ò	diffuse	body	positive
GSM1523855	77	B-¢ñ	intestinal	body	positive
GSM1523877	65	B-¢ó	intestinal	body	positive
GSM1523881	74	B-¢ó	intestinal	cardia	positive
GSM1523949	51	B-¢ô	diffuse	body	positive
GSM1523962	48	B-¢ô	diffuse	body	positive
GSM1523967	52	B-¢ó	diffuse	cardia	positive
GSM1523982	56	B-¢ó	diffuse	antrum	positive
GSM1523985	70	B-¢ò	intestinal	cardia	positive
GSM1523986	72	B-¢ò	diffuse	antrum	positive
GSM1524000	69	B-¢ó	diffuse	antrum	positive
GSM1524003	60	B-¢ò	intestinal	antrum	positive
GSM1524009	60	B-¢ó	diffuse	cardia	positive
GSM1524020	51	B-¢ó	intestinal	body	positive
GSM1524025	71	B-¢ó	diffuse	antrum	positive
GSM1524027	61	B-¢ó	diffuse	body	positive
GSM1524072	43	B-¢ó	diffuse	antrum	positive
GSM1523777	60	B-¢ñ	intestinal	antrum	positive
GSM1523781	37	B-¢ó	intestinal	antrum	positive
GSM1523782	63	B-¢ñ	intestinal	antrum	positive
GSM1523787	57	B-¢ô	intestinal	body	positive
GSM1523833	65	B-¢ó	diffuse	antrum	positive
GSM1523845	77	B-¢ò	diffuse	antrum	positive
GSM1523904	56	B-¢ó	intestinal	cardia	positive
GSM1523908	44	B-¢ò	diffuse	body	positive
GSM1523939	28	B-¢ó	diffuse	body	positive
GSM1523948	52	B-¢ô	diffuse	body	positive
GSM1523950	57	B-¢ò	intestinal	antrum	positive
GSM1523966	35	B-¢ó	diffuse	body	positive
GSM1524029	50	B-¢ô	diffuse	body	positive
GSM1524031	55	B-¢ô	intestinal	antrum	positive
GSM1524041	56	B-¢ó	intestinal	body	positive
