# Supplementary material for: A genomic-clinicopathologic Nomogram for the preoperative prediction of lymph node metastasis in gastric cancer
Source: BMC Cancer. 2021 Apr 23;21:455. doi: 10.1186/s12885-021-08203-x (PMC8066490; doi:10.1186/s12885-021-08203-x)
Supplement: Supplementary file 3 — Additional file 3. 186 DERs were reduced to 23 RNAs on the basis of 210 patients in the learning set. [file 12885_2021_8203_MOESM3_ESM.csv]

	SENP1	ZNF777	COCH	PIK3AP1	GSTCD	MBLAC2	TRAPPC10	HNRNPM	THUMPD3-AS1	ANKRD36C	C8orf34-AS1	AK8	COX17	ZNF493	FAM13A-AS1	RAD51-AS1	ERVK13-1	GPR180	OR2L2	VMP1	SAMD5	EME2	KHDRBS1	RHOA	PTGES3	SEC31A	EIF5A	CHD4	RBM5	AP1G2	PLAT	NKTR	IGFBP2	EPM2AIP1	BCAM	WTAP	DAPK1	OFD1	PLA2G2A	VSNL1	CLCN6	TAZ	AKR1C1	CPOX	PPP3R1	MIR6831	C11orf80	SLC15A2	ZNF74
GSM1523791	1.54671073	1.913430929	1.98785913	1.471214533	1.692157269	0.946387708	1.784237981	3.298208237	1.724234104	1.02407217	0.785972774	1.66184473	1.55760479	1.400488138	1.860278368	1.669287443	1.691388488	2.105411768	1.04099369	1.918588281	1.835525036	1.587160468	3.248282194	3.799115896	3.744216919	3.192546368	3.224543095	2.475995541	2.781947613	2.124771833	2.08643198	2.475799799	1.582568526	2.065912247	1.521185756	3.159415245	2.480907917	2.342535734	1.5769943	1.266943097	1.877933741	2.009655237	3.074804783	2.506388426	2.531942368	1.615983605	1.695171237	1.479060888	1.519471765
GSM1523822	1.433031917	1.8596977	2.179519892	1.779280543	1.686694741	0.83844167	1.875999331	3.315890551	1.556344867	1.150878668	0.806119204	1.505735517	1.250313044	1.451219797	1.736840963	1.469798565	1.535861373	1.89222157	0.957587242	1.711977243	1.128436208	1.668087602	3.287085056	3.815684795	3.732868195	3.179319382	2.847754002	2.57478857	2.798715115	2.213269472	2.438323498	2.768259764	2.857057571	2.563345671	1.369606137	3.057248592	2.678757429	2.5222857	3.179379463	2.597773314	1.843958616	1.954336762	2.531420231	2.709331989	2.634193659	1.689390182	1.813802123	1.344085336	1.562973738
GSM1523829	1.622859716	2.055396557	2.257903337	1.633270502	1.586216211	0.884830117	1.547850251	3.355298281	1.728297472	1.014671922	0.762763977	1.574394584	1.12206459	1.124883533	1.39201355	1.415576696	1.403354526	1.826007009	0.909169316	1.7990762	1.464281917	1.736447215	3.262915373	3.694083452	3.825820208	3.21035862	3.00507021	2.645511627	2.735044479	2.282271624	2.560046911	2.458638191	2.232437849	2.974713564	1.475503087	3.13053441	2.557862997	2.608388186	2.370056152	1.921698332	1.689692497	1.935126424	3.366755724	2.708687782	2.705247879	1.657151222	2.098405361	2.030753374	1.732270241
GSM1523837	1.402715802	1.971578121	2.068640471	1.254277229	1.49847436	0.785318017	1.724567771	3.282286406	1.746214986	0.968747675	0.820099652	1.541787744	1.390766144	1.38822031	1.474188805	1.705786228	1.723794699	1.592045903	0.905104756	2.068324327	1.734537005	1.506992936	3.245669365	3.748762846	3.764355898	2.988651991	3.05335927	2.620770931	2.839746475	2.366373301	2.407542467	2.58746171	1.945836902	2.67838335	1.401712418	3.146901369	2.50559926	2.308418751	1.81938231	2.082950354	1.786820173	2.008244991	3.357968569	2.515985012	2.631933212	1.642611146	1.874771833	1.642313719	1.703040838
GSM1523851	1.478437185	2.0010252	1.970457077	1.351600051	1.697742939	0.853597343	1.75359571	3.372421026	1.540693164	1.070823908	0.796132267	1.667182684	1.173354745	1.338943243	1.522432446	1.616902232	1.555253386	2.141613722	1.063603997	1.812231541	0.843102813	1.568946958	3.275507212	3.804618835	3.761297464	2.617411613	3.27737999	2.595661879	2.724529266	2.199243069	1.897075415	2.44557476	1.49774766	1.96059823	1.435812116	3.061354399	2.594362736	2.685708046	2.969078302	2.767208576	1.814448714	1.900981903	2.469779968	2.705629826	2.749257088	1.610546589	1.857961655	1.300136805	1.626473546
GSM1523853	1.353246689	1.941759706	2.135690689	1.127056599	1.496288776	0.902191401	1.777968049	3.318298817	1.488078594	0.994158149	0.768971801	1.563646436	1.244184017	1.361788392	1.496101379	1.522752404	1.408295631	1.961151123	0.965156674	1.956783533	1.498991847	1.544407964	3.331646442	3.637122631	3.733368158	3.104904652	3.038687229	2.735529184	2.715429544	2.148683548	2.530039072	2.443042755	2.52528429	2.708613634	1.514933348	3.192179203	2.706254721	2.657039881	2.105182886	1.283634663	1.658402562	1.883044958	3.107975006	2.574142694	2.539089918	1.544470787	1.815739989	1.871538997	1.58790338
GSM1523858	1.202783108	1.951929927	2.402674198	0.957413018	1.450918555	0.941111922	1.794590712	3.214395285	1.525350213	1.044913888	0.791005075	1.62219739	1.249693513	1.568877697	1.574682474	1.514128208	1.753555417	1.891020536	0.942287087	1.60608387	0.961031914	1.630339146	3.215334654	3.756878376	3.622754335	3.30127573	2.430890322	2.65315938	2.878833055	1.901667356	2.882801056	2.618153811	2.706991673	2.957767725	1.480212927	3.011335373	2.793348312	2.6073246	1.809495568	2.190561533	1.988449454	1.94211936	3.198058367	2.265795231	2.518432617	1.831382871	1.654362798	1.212640643	1.631672263
GSM1523860	1.140754938	1.993936896	1.941473722	1.475500345	1.536536932	1.000244737	1.96840775	3.33328414	1.717516303	1.097830534	0.751030385	1.707054973	1.529110432	1.475270987	1.637049794	1.654751062	1.607319832	1.771008849	1.053925037	1.811735511	1.530201435	1.648014069	3.303142071	3.810404778	3.769259691	3.063097715	3.111265421	2.598441601	2.801534891	2.228652	2.097524405	2.669323921	2.718688726	2.02719593	1.405508399	3.0854702	2.280831099	2.484615326	2.878211021	2.818549871	1.799927235	1.924767971	2.472752571	2.864237309	2.771431923	1.689882159	1.680333495	1.754926562	1.655109048
GSM1523861	1.206518054	1.932325125	2.163856268	1.332058668	1.486896992	0.810073495	1.510587215	3.314352274	1.271114707	1.01444757	0.793761015	1.606131434	1.017945886	1.250166178	1.528991461	1.559559107	1.410575747	1.968643427	0.931481659	1.735016704	1.08662641	1.65698278	3.308033705	3.786096334	3.630912542	3.223368883	2.907515287	2.558064222	2.74414897	2.25151825	2.244686127	2.384977818	2.760560036	2.390189648	1.437435031	3.135769129	2.791153193	2.581022501	3.447139502	2.514916897	1.742529035	1.886038423	3.552870274	2.569552183	2.592143297	1.69502914	1.83346653	1.531592488	1.535859585
GSM1523864	1.481491804	1.940970898	2.129867554	1.46771872	1.731154919	0.900381327	1.95586586	3.314306974	1.73325634	1.21010685	0.75379926	1.631390214	1.428834677	1.502944589	1.486073375	1.490689635	1.714013338	2.236822128	0.963160217	1.762138605	1.742405891	1.661838412	3.247737169	3.834441662	3.677900314	2.737414837	3.296248198	2.445083857	2.801923752	2.394632816	2.656173944	2.623327255	1.983807564	2.704963207	1.469759583	2.95475769	2.652524471	2.468922377	1.534164429	1.465032339	1.7975142	1.862583041	2.770933628	2.556889534	2.748420238	1.848560572	1.82335937	1.584565639	1.637754321
GSM1523885	1.561494112	2.15481329	2.016436338	1.646457791	1.849466562	0.872691691	1.720309138	3.327633858	1.352671266	1.032862186	0.768547356	1.690523624	1.004940152	1.286443233	1.512194753	1.565525174	1.583809972	2.402588606	0.997362673	1.726853728	1.721030951	1.581689	3.280968189	3.768766165	3.787189007	2.640225887	3.35340786	2.457637548	2.684257746	2.219100714	1.940203667	2.467529297	1.482629299	1.887695909	1.346338987	3.179927349	2.608471632	2.6736269	3.330752373	3.106849432	1.750290751	1.902062178	2.072169781	2.602800608	2.764995098	1.706242561	1.864215851	1.493300319	1.695223927
GSM1523887	1.331236124	1.798230052	1.817991734	1.438947439	1.754096627	0.764742017	1.629389286	3.388188839	1.447721601	1.082903862	0.742453754	1.897125602	0.97496599	1.28708601	1.489180326	1.333061695	1.467428207	2.058332682	1.145492554	1.623102546	1.042667031	1.554564953	3.259089231	3.715306282	3.729463816	3.193846941	3.262060404	2.43816185	2.554364681	2.020203352	1.924562216	2.428477764	3.251813412	2.09819293	1.341441393	3.167205811	2.261219263	2.441502333	3.34887743	2.052994967	1.615512729	1.71265471	2.145312071	2.459989071	2.709084988	1.522018552	1.540788412	1.512891889	1.480523586
GSM1523889	1.433260441	1.802497506	1.959381342	1.561348319	1.842408657	0.87753886	1.558452129	3.265507221	1.594984531	0.993582904	0.805318475	1.611917496	1.065396905	1.168721557	1.487135649	1.360169411	1.407491684	2.035758972	0.956505954	1.694935322	1.170892835	1.511005878	3.162199497	3.960404873	3.827280283	3.405582428	3.241012335	2.381274939	2.65681839	2.076644659	2.361792803	2.602297306	1.829175353	2.543575287	1.450871587	3.117442608	3.001079559	2.470719337	1.672704458	1.294386268	1.759232163	1.920451283	2.929438353	2.815753698	2.727580309	1.666640759	1.904898286	1.468233824	1.57811749
GSM1523891	1.404532194	1.929191351	2.101500273	1.809050918	1.658902526	0.761658251	1.632391214	3.301871777	1.364617467	1.005193353	0.792463899	1.645625949	1.198251724	1.346021056	1.603534102	1.491123796	1.53140521	1.766080737	0.98803252	1.870980024	1.161213517	1.54140389	3.285055876	3.764328957	3.677984715	3.208425999	3.004962206	2.513838768	2.634866714	1.997688651	2.386583328	2.401123762	2.078146458	2.454669476	1.433606982	3.120660543	2.658736467	2.209798336	3.405395746	2.051626205	1.791125059	1.963688731	2.902600765	2.385493517	2.660294771	1.67103672	1.694857597	1.46010983	1.495145559
GSM1523892	1.247314692	1.688029885	1.954363108	1.508118749	1.585255861	0.814191282	1.604453444	3.270209312	1.365696669	1.150512218	0.754851043	1.916515589	1.277908802	1.277067065	1.453199148	1.242339969	1.347860336	1.497974873	1.11230731	1.662948012	1.429934978	1.660796046	3.259293795	3.696657419	3.767116308	3.130091667	3.010055542	2.484231472	2.560664177	2.200175762	2.587703705	2.35279727	2.308247089	2.571086407	1.40777576	3.025092602	2.59916997	2.513571024	2.024094105	2.428656816	1.730988026	1.762869835	3.075235128	2.54109478	2.60188055	1.4976089	1.856133819	1.785802007	1.511638045
GSM1523893	1.581030607	2.29144454	1.921818495	1.534285784	1.60348773	0.914351225	1.47647512	3.358763218	1.369921207	0.95186013	0.767328739	1.689194322	1.230690122	1.256367683	1.479306221	1.54389286	1.520097852	2.052373171	0.988475621	1.810774088	1.902609587	1.78281641	3.303181171	3.705760717	3.737486124	2.988865376	2.985248566	2.590262413	2.664701223	1.953657389	2.506209612	2.454088211	2.514324427	2.361373901	1.406255603	3.148355246	2.457956791	2.508854389	2.571330309	2.408877611	1.69249475	1.959059238	3.71692872	2.701092005	2.89393425	1.810278535	2.035704136	1.575876117	2.751683474
GSM1523894	1.47522676	1.89876771	2.333357811	1.668610454	1.629394412	0.956786811	1.706618428	3.338479757	1.411296964	1.044083714	0.760395467	1.601985574	1.095324397	1.330098033	1.518274665	1.423689961	1.499380469	1.661694646	0.94514811	1.787717581	1.654140234	1.719256878	3.27630496	3.734264851	3.724063158	3.003064394	3.104429007	2.467054129	2.528246164	2.420507908	2.530065775	2.382295609	1.721903563	2.607274771	1.466337562	3.068910599	2.545932055	2.453030348	3.327925682	1.677831292	1.67509222	1.954373479	3.577229738	2.496417999	2.679897547	1.598521352	1.727925181	1.56498456	1.562101841
GSM1523895	1.531186938	2.230785131	1.996617794	1.619116664	1.807118058	0.794117391	1.421962142	3.448708057	1.804488182	0.999257028	0.777002394	1.620163918	1.359120369	1.462366104	1.457378387	1.556383491	1.458992124	1.930988789	0.929646254	2.011037827	1.733556151	1.580642343	3.293810129	3.907161713	3.813953638	3.205436468	3.19566226	2.68775034	2.67202878	2.13173008	1.855372787	2.641355515	1.656829715	2.784546375	1.527657747	3.318136215	2.597197771	2.63877058	3.493061781	2.794471502	1.699851274	2.037895918	2.24617362	2.72285533	2.632958889	1.703389287	1.911016107	1.721546292	1.753712773
GSM1523897	1.41650331	2.008009195	2.070301056	1.730076313	1.649805427	0.913409591	1.535501242	3.276582003	1.473305225	1.142524362	0.83809036	1.750398874	1.084627628	1.22630775	1.351957679	1.434364557	1.43276298	2.166916132	1.082363605	1.776480913	1.24076426	1.549750328	3.221695185	3.851970673	3.897287846	3.139179945	2.940947294	2.444759607	2.735726595	1.914107442	2.079274893	2.420991182	3.144718885	2.268159628	1.467751741	3.235765219	2.744428873	2.733686209	3.155836105	2.336121559	1.878722548	1.947197437	2.490890503	2.766307354	2.768870115	1.542685151	2.123231173	1.587850094	1.741112947
GSM1523901	1.255516052	2.064281464	1.910278797	1.960238695	1.701352596	0.960760713	1.841125607	3.355930567	1.445651174	1.130555749	0.758201301	1.855470657	1.255992889	1.388312459	1.559921145	1.647160769	1.659079313	1.83417213	1.062495589	1.845208526	1.493083835	1.670801997	3.344347	3.81699419	3.810449839	3.180156231	3.389233589	2.522494555	2.696552038	2.115294456	1.893107414	2.457193613	1.455578566	1.958142638	1.445150971	3.105006933	2.880785942	2.512144089	3.55074811	2.931302309	1.708761215	1.854406118	2.346995115	3.019264698	2.790222168	1.739668965	1.694248915	1.41397965	1.654388905
GSM1523906	1.347071648	1.897426128	2.147395134	1.839556694	1.588946462	0.853224039	1.757039309	3.408144236	1.411291242	1.075951695	0.849903405	1.65601325	1.352658153	1.3323915	1.582565904	1.492708206	1.649703145	1.478695989	0.980587721	1.777705193	1.25440073	1.670242667	3.32044816	3.738648176	3.802637815	3.157455444	3.039247036	2.549367666	2.698779345	2.177659035	2.638769388	2.413058996	2.646373272	2.593080997	1.498920083	3.140636921	2.70933485	2.620527506	2.82016468	2.099890947	1.817291617	1.954552889	2.475925207	2.886962175	2.582651138	1.740194201	1.901925564	1.551771045	2.313719988
GSM1523920	1.164456844	1.852136731	2.187660933	1.26077795	1.40152967	0.807110488	1.869704485	3.179355383	1.683431625	1.245833039	0.831396043	1.503219247	1.511528611	1.686473608	1.76648736	1.791910291	2.090409994	1.681890965	0.974435031	2.248003483	0.977944732	1.699321747	3.136217833	3.735420942	3.571750879	3.341887474	2.569290876	2.551199198	2.954393148	2.358360529	2.728156567	2.711048365	2.872259378	2.776693583	1.443102002	2.9873631	3.103387356	2.759145498	1.487932563	1.51042676	1.757826447	1.882247448	3.901791096	2.376976728	2.543201208	1.804130673	1.530095458	1.502893806	1.535859585
GSM1523968	1.13083303	1.792884707	2.216227531	1.277735591	1.308629513	0.847768486	1.958801866	3.173413038	1.633400083	1.123133302	0.857325613	1.515917182	1.379717946	1.606990814	1.59408474	1.759385228	2.218873024	1.742820144	0.915337384	2.248974562	0.996805429	1.831700683	3.168572664	3.658823967	3.619121075	3.340668201	2.747303009	2.629213333	2.95831871	2.061544657	2.66588068	2.747239828	2.840346813	2.810773611	1.526759386	2.854006052	2.84948349	2.666511774	1.990091801	1.764520168	2.025073528	1.917229056	3.231189728	2.376055241	2.453458071	1.885659099	1.717407107	1.655296445	1.609230518
GSM1524057	1.099843502	1.831097245	2.707747936	1.012739301	1.310771942	0.87869364	1.790859461	3.204705	1.689913392	1.168617368	0.771064222	1.484106779	1.314491391	1.552905679	1.541496634	1.593029022	1.97150147	1.820120096	0.859090269	2.013716221	1.034033179	1.755984664	3.201267481	3.669684887	3.59667325	3.316236734	2.640138626	2.654939175	2.902297258	2.183921814	2.593214273	2.629150391	2.370794773	2.921744347	1.676416159	3.001074314	3.03785634	2.731313467	1.615686417	2.173805714	2.02902174	1.913897872	3.17998147	2.308829308	2.362514734	1.798298359	1.761127472	1.400350094	1.654100776
GSM1524059	1.178086638	1.863174319	2.176721573	1.522556186	1.381693125	0.776365995	1.952655077	3.275468111	1.861984968	1.127494335	0.802169323	1.573190928	1.387297034	1.531718969	1.762068033	1.714211106	2.083425045	1.748841286	0.967933953	2.39581728	0.956792533	1.584286571	3.165086508	3.850221872	3.653739452	3.246897459	2.810883284	2.573081017	2.942335606	2.059588909	2.665255785	2.61611557	2.38052845	2.714912653	1.561614156	3.15060401	2.670344114	2.601168156	3.054485083	2.555262089	1.963046193	1.958882213	3.054825306	2.422136545	2.583616972	1.719270587	1.898110032	1.590440512	1.55303812
GSM1523729	1.303352833	1.790468574	2.128355265	1.205492735	1.576478481	0.792495489	1.902375579	3.308629751	1.539139271	1.023531795	0.775788009	1.690737128	1.322889924	1.560971737	1.602347732	1.553334355	1.640619159	1.585957885	0.988635778	1.884123325	1.324772835	1.71125865	3.258472204	3.736113548	3.731835604	3.15431881	2.945742607	2.539378166	2.807859421	2.269007206	2.448230743	2.637760401	2.737535477	2.47777319	1.49651289	2.983110428	2.896368504	2.687469959	2.199336767	2.095757961	1.765996695	1.963570237	3.266934156	2.603267431	2.608651161	1.63466239	1.843715668	1.429843068	1.61748147
GSM1523744	1.455881953	1.878183961	1.917572856	1.188952565	1.647017598	0.745537519	1.959919333	3.192736149	1.655684829	1.048397183	0.854401112	1.720606804	1.299948692	1.29016006	1.569545031	1.5653373	1.808632374	1.726827502	1.014817238	1.819118619	1.151273251	1.694343209	3.013551235	3.720381498	3.692295551	2.687197208	3.115268946	2.48364377	2.819868088	2.198664904	2.1533041	2.630688667	3.150038004	1.946472883	1.554708481	2.853372097	2.045454741	2.60156703	1.84760654	1.727549434	1.701327324	1.903692961	2.533648729	2.683330774	2.578381538	1.785933614	1.548513055	1.515730858	1.543922067
GSM1523746	1.293983221	1.84630692	2.142409801	1.1912148	1.524599552	0.795423269	1.936346889	3.279080629	1.808389187	1.074435949	0.825331867	1.680011034	1.35514009	1.488798022	1.684984326	1.511504412	1.956196189	1.727479339	0.926076949	1.945169091	0.954790115	1.65252614	3.152145386	3.621174097	3.698427439	3.108682632	2.735203505	2.513501883	2.970820189	1.974352598	3.290474653	2.674526453	2.586934328	2.987385988	1.497899413	2.955144167	2.863795996	2.569823265	2.827612638	1.294300675	1.914218068	1.938435078	3.552325487	2.727407932	2.541198492	1.622947574	1.82779932	1.571778417	1.706147075
GSM1523748	1.295772433	1.611548662	2.147785187	1.263969541	1.517412424	0.876848876	1.722503901	3.118688822	1.661370635	1.044304132	0.833932221	1.59910202	1.256488323	1.532424212	1.695179462	1.701321602	1.951927543	1.58782661	0.931906939	2.160362005	1.600891709	1.701542497	3.130558491	3.686729431	3.622736216	3.147151232	3.034550905	2.492898941	2.862513304	2.304587841	2.419016361	2.572584391	2.840508699	2.525521517	1.481253028	3.053925276	2.778877735	2.670883417	2.06016469	1.616250873	1.839898944	1.96888876	3.533761024	2.439409971	2.583327293	1.700963378	1.991234779	1.979279518	1.550439239
GSM1523770	1.572105408	1.682795644	2.032250404	1.41266644	1.75861907	0.758682549	1.871880412	3.253197908	2.074095964	1.080918908	0.802650988	1.607721686	1.987563729	1.674432993	1.793128848	1.575747252	2.058862686	1.751222372	1.017236352	2.052662849	1.870450139	1.713269234	3.249522448	3.634196758	3.847331762	2.674850702	3.28829813	2.7172544	2.936614513	2.271163225	1.759111643	2.895960808	1.898850918	2.098716497	1.487949967	3.097083807	2.704843521	2.579909086	3.112526655	2.710746527	1.850530386	2.020020247	3.247713089	2.681052446	2.657871485	1.917314887	1.682121515	1.500738382	1.844396114
GSM1523772	1.273336649	1.609960794	2.190884113	1.279234767	1.473087192	0.700006723	1.993959785	3.1460042	1.887218237	1.116740346	0.808813691	1.554085374	1.595217347	1.637033343	1.728780627	1.717590094	2.213372231	1.56868124	0.920503676	2.193034649	1.268949866	1.839292288	3.143945217	3.677605152	3.617260695	3.261903763	2.740514278	2.627382994	2.911959887	2.297320604	2.657557487	2.829590082	2.634268284	2.725411654	1.423802376	2.854531288	3.055878878	2.739953279	1.560390234	1.779770017	1.937058568	1.948655605	3.229943514	2.355503321	2.445295811	1.833394885	2.055171967	1.579221368	1.613977671
GSM1523775	1.629641891	2.016314507	2.166851044	1.769246221	1.609072208	0.838429093	1.993441939	3.344930887	1.885186553	1.332509995	0.756719828	1.581689835	1.487529993	1.504539251	1.61062789	1.68263042	2.062557936	2.157526493	0.973371148	1.855343342	1.389592409	1.685763478	3.155667305	3.612341881	3.717012882	2.809978962	3.294701099	2.552896023	2.863307714	2.210371017	2.33495903	2.708735228	2.654725552	2.164418221	1.417824149	3.244254351	2.68051362	2.615532875	1.721060991	1.852265835	1.756217122	2.006683111	3.261660099	2.741403341	2.664465189	1.682046056	1.816456199	1.72684741	1.729543805
GSM1523776	1.409618139	1.775182843	1.983248234	1.249774456	1.809373975	0.900325358	2.152511597	3.242035866	1.569861412	1.094202518	0.732048392	1.651187181	1.484304667	1.701592207	1.605731964	1.605731964	2.120657206	2.00427103	1.059156537	1.782579184	1.17501545	1.788356066	3.166980028	3.631162167	3.746622324	2.768709183	3.13052845	2.665719986	2.882176876	2.319405556	1.873206019	2.763971567	3.319915295	2.20647049	1.423678279	3.087381601	2.505428314	2.59943676	1.947191715	2.959499836	1.847210646	2.020159721	2.581846952	2.639863491	2.662479162	1.847620964	1.797096372	1.585691452	1.638793707
GSM1523785	1.208908677	1.919429779	1.817966819	1.2532022	1.57155323	0.93649888	1.87734437	3.201580286	1.592466235	1.127850413	0.802283764	1.677281857	1.390413046	1.664871693	1.599877834	1.51423502	1.751784205	1.633671999	0.881835163	1.8319484	1.105680227	1.575232506	3.219841003	3.745451212	3.729583979	3.150387287	3.123598814	2.606329203	2.766535282	2.133770704	2.346971989	2.66280961	2.453871727	2.406861067	1.522207499	2.944727182	2.803548336	2.730029821	1.75089395	2.781382799	1.794387102	1.897178054	2.864021063	2.569796324	2.66819644	1.747692227	1.949354649	1.76760447	1.507139802
GSM1523790	1.431922078	1.868335128	2.138695478	1.649237752	1.53370738	0.847209752	1.939816594	3.272009373	1.637008905	1.063613296	0.737544239	1.503305078	1.422314286	1.326978445	1.782135487	1.52331543	1.957486033	2.037535667	0.909678936	2.027583599	1.042578816	1.681090951	3.215090513	3.773390055	3.71600461	3.067754507	3.132418871	2.46805048	2.727858305	2.269580603	2.273949623	2.597374916	2.028357983	2.261015177	1.471077681	3.120130777	2.681179523	2.506738186	1.679578543	2.642208338	1.81931901	2.0324049	2.270219803	2.5791471	2.795054197	1.735139847	1.816299438	1.254275203	1.738173962
GSM1523793	1.289862156	1.97394979	2.262680531	1.388925314	1.597560167	0.842487514	1.781093717	3.332079887	1.723731399	1.026186585	0.762834668	1.510770202	1.324978113	1.72061789	1.356369019	1.511643529	1.854645491	2.295456886	0.9456743	1.809038162	0.98092097	1.704945087	3.267292261	3.715721607	3.76837182	3.065827847	3.0395329	2.618452787	2.740111351	2.258749962	2.787745476	2.449597359	2.87702179	2.566012383	1.45696795	2.994683981	2.704527617	2.780392885	1.824523211	1.302743673	1.848772168	1.910642147	3.493266344	2.429755688	2.511098862	1.860749483	2.163614511	1.945842624	1.784264088
GSM1523796	1.32706213	1.70699811	2.242271423	1.56316936	1.482539058	0.86693269	1.844429135	3.182227135	1.752374411	0.998428643	0.78451097	1.586004734	1.375326872	1.442245245	1.693626285	1.477947474	1.712373376	1.756584644	1.053763032	2.055586815	1.106341243	1.605675697	3.177489042	3.845113277	3.586983204	3.344045877	2.980777025	2.62994504	2.895822048	2.095536709	2.452979326	2.654048681	2.604650974	2.836150408	1.523763537	3.163852215	2.650666714	2.448386669	1.925297022	1.507179499	1.875011921	1.866780043	2.783600092	2.396689892	2.565991163	1.655663848	1.837977171	1.493725538	1.495991707
GSM1523798	1.356270194	1.753079176	2.052852154	1.610414982	1.529266119	0.926430345	1.868448853	3.231538773	1.571492791	1.02422595	0.838151157	1.527538419	1.389823198	1.533726811	1.767238617	1.504260778	1.768880486	1.642147422	0.961283624	1.669400692	1.090207815	1.592787981	3.245223761	3.773543596	3.663511038	3.192513466	2.967923641	2.563289404	2.833669424	2.221552372	2.544113159	2.661099434	2.635333538	2.724197865	1.50014317	3.107650042	2.890923262	2.649036646	2.094974756	2.083614111	1.862448573	1.95271349	3.283954144	2.549986839	2.681674719	1.697387695	1.976197243	1.827259898	1.502870798
GSM1523801	1.44394815	2.012217045	1.981790066	1.729545951	1.583594084	0.788902402	1.831617713	3.363293648	1.641855836	1.072628617	0.776769996	1.662847519	1.415860891	1.236806154	1.822143912	1.495418549	1.645273089	2.03780961	0.965403497	1.650062799	1.224300504	1.707001686	3.306242466	3.795693398	3.822560072	3.063112497	3.365292549	2.665201664	2.814897299	2.325555801	2.210514545	2.625743866	1.932768464	2.086945534	1.563682795	3.05344367	2.573657513	2.129055738	2.367001534	2.635334015	1.684802651	2.095047712	2.993381023	2.627961397	2.637118101	1.660821319	1.9586339	1.483722448	1.706556797
GSM1523802	1.430337429	1.838484764	2.228308201	1.481739283	1.622009754	0.802950561	1.760283232	3.219675303	1.593280435	0.957985222	0.858538747	1.493932724	1.134992003	1.261087179	1.545757055	1.594445109	1.676419139	1.643153787	1.010202408	1.980765581	1.014774442	1.639876604	3.117882013	3.684477568	3.672120333	3.151440859	3.127352476	2.75124979	2.672818184	2.148646116	2.244189262	2.454764843	3.067200661	2.552904367	1.540126324	2.919251442	2.813926935	2.631973982	2.076270342	1.404251933	1.778797746	2.003971815	3.476171017	2.406491518	2.620303631	1.590422153	2.004193544	1.861987591	1.634483337
GSM1523804	1.319272995	1.759337187	2.207012892	1.480147362	1.550100923	0.851993442	1.895884156	3.219142437	1.565191269	1.209570765	0.811317086	1.542997956	1.393811226	1.41019845	1.591656327	1.49865365	1.763640761	1.764475942	0.906924188	1.944049954	1.09122467	1.579913497	3.174930334	3.731661081	3.645720005	3.272554398	2.865276337	2.532871485	2.776899338	2.258940458	2.607134342	2.540150404	2.810799122	2.710553408	1.55996716	3.013177633	2.706892729	2.653317213	1.72224462	1.754333615	1.795204163	1.907783985	3.70770812	2.405694723	2.575797796	1.69581902	1.991140723	1.660343051	1.455272675
GSM1523807	1.632066369	1.877201438	2.276116371	1.457510114	1.546972752	0.74333638	1.850012302	3.3020823	1.489401579	1.050828934	0.812680721	1.55278492	1.267816782	1.335033417	1.651982784	1.443604112	1.647559762	1.581661582	0.881278872	1.980614901	1.451260209	1.626428008	3.207026005	3.778438091	3.672563076	3.130480051	2.99893117	2.822877884	2.768725634	2.203769207	2.720738888	2.685828686	2.505278826	2.801062584	1.447838664	3.162488699	2.83691287	2.804959536	2.243763685	1.681198955	1.864519835	1.968110919	3.274089575	2.497588634	2.679091454	1.729163766	1.907935619	1.522874594	1.720078707
GSM1523812	1.406725764	1.808463573	2.223166943	1.423222542	1.658191204	0.76832515	1.888055921	3.281862259	1.680118561	1.202115417	0.780745685	1.631273746	1.474783063	1.725169778	1.658742905	1.595460773	1.789192557	1.582364798	1.016780853	1.994769573	1.216634154	1.822927713	3.264932156	3.716540337	3.698942184	3.182811022	3.077342272	2.552092314	2.847687721	2.350133896	2.708529472	2.650019646	2.929781437	2.725135088	1.489766359	3.089106798	2.939213753	2.645140648	3.057757378	2.159365177	1.949779391	2.030847311	2.986680984	2.619898319	2.627368212	1.7806319	2.080718279	1.542609811	1.621302724
GSM1523813	1.479498267	1.93509376	2.124652147	1.517199874	1.669935942	0.867541015	2.024192572	3.321390152	1.491142392	1.13396883	0.843744636	1.622885823	1.291754961	1.506262541	1.617059946	1.441898823	1.989232421	1.869717121	0.950865507	1.829546213	1.152127266	1.743344426	3.222213268	3.77652669	3.708719492	3.219220877	3.259724379	2.598264933	2.788429022	2.131793976	2.734342098	2.604043484	2.900919676	2.184738636	1.389927387	3.056495905	2.926437378	2.464056015	2.726840973	2.620162964	1.770090699	1.863148808	2.746122122	2.812186956	2.571334124	1.738278985	1.90257585	1.441898823	1.727605343
GSM1523814	1.560969114	2.188931227	2.022735596	1.583719969	1.537709117	0.80064255	1.914628148	3.199069738	1.805157661	1.006983876	0.811198473	1.641213655	1.463000417	1.695363879	1.540795565	1.695376277	1.555738688	1.770821095	1.007406592	2.097811222	1.16556561	1.624248862	3.137084723	3.754792452	3.766981125	3.131458521	2.841920853	2.551678658	2.680360079	1.925169945	2.126862288	2.499825478	2.328788996	2.903272867	1.483746052	3.30945158	2.586247921	2.632480621	1.677464366	1.506771922	2.066466093	1.94172895	4.080413342	2.385886192	2.667387486	1.849235296	1.708489656	2.138297319	1.50750792
GSM1523816	1.248605847	2.066840887	2.04588294	1.380378127	1.512103796	0.766002715	1.66017437	3.253824234	1.53767097	1.135206103	0.817805469	1.645507693	1.332562923	1.392560005	1.499547005	1.588748693	1.650439024	1.689445972	0.960539103	1.90335393	1.660409212	2.004637957	3.234344482	3.704670906	3.726296902	2.967529535	3.039066315	2.602508307	2.602399349	2.258006811	2.188387871	2.409871578	2.856238604	2.473969698	1.553155541	3.269306183	2.814433336	2.600440025	1.870632887	2.122571945	1.697734833	2.052188396	3.290568113	2.462776184	2.640028954	1.731568098	2.096054077	1.886193156	1.642101765
GSM1523819	1.449076533	2.042472839	2.31016016	1.237956643	1.564954996	0.776602328	1.685863972	3.255130529	1.49670577	1.21489501	0.815683782	1.654543877	1.425422192	1.350811601	1.56053102	1.501784444	1.644306779	1.665854454	0.916069806	1.707429171	1.490967035	1.804914117	3.205930233	3.660756588	3.777495861	3.12497735	3.184343576	2.551353455	2.725103617	2.296826839	2.354660273	2.339971542	2.89019537	2.451983213	1.512766361	2.904268742	2.835398912	2.558598757	2.915487051	1.418654084	1.825384736	2.068154097	2.762992144	2.607437611	2.646806002	1.646919489	2.039046288	1.459629178	1.529353619
GSM1523821	1.469716668	2.038048029	2.087846041	1.415401459	1.695443153	0.890416622	1.774323821	3.314466715	1.345855474	1.070744991	0.844850302	1.60695374	1.168568611	1.303791046	1.53689146	1.538565159	1.546995521	1.938348413	0.951829791	1.634427071	1.700783849	1.582033634	3.28379488	3.755833864	3.804871798	3.179921389	3.427024841	2.550886154	2.656164169	2.425116539	2.135898829	2.419184208	2.164346218	2.642081738	1.508597374	3.056881428	2.479931593	2.560122013	2.386865139	2.314333916	1.767290831	1.969141364	3.424682617	2.582081795	2.778795481	1.716377378	2.065006495	1.418129444	1.782950044
GSM1523824	1.540405154	1.827493548	2.271588087	1.463240266	1.535233736	0.842669368	1.818323255	3.311149359	1.590337038	1.061613798	0.791911185	1.494532585	1.284864902	1.507750511	1.561289072	1.603481412	1.72792387	1.791411757	0.920288742	1.929171443	1.581122518	1.759895802	3.281380415	3.731679201	3.813026667	3.117806911	2.825691462	2.608678341	2.76183176	2.284134388	2.441697836	2.70570612	1.634416103	2.743577957	1.418358326	3.100371122	2.260803223	2.696014404	3.323783636	2.019362926	1.779070973	1.987545371	2.253415585	2.461982727	2.759284735	1.61140275	1.742236376	1.767134547	1.622372985
GSM1523826	1.435788155	1.899465561	2.054211378	1.472864389	1.508808732	0.839345098	1.650064707	3.231207848	1.55494225	1.059030771	0.770609736	1.601159215	1.269654512	1.310495257	1.493539572	1.352854609	1.585288286	1.768513083	0.941455066	1.686065674	1.50826776	1.561231852	3.214678288	3.693349123	3.7298913	3.188630104	2.716592073	2.59697032	2.730565071	2.11977458	2.613949776	2.529819727	2.605168819	2.602608919	1.50826776	3.117490768	2.705796719	2.609650135	2.202996731	1.921174288	1.830430984	1.807863235	3.414489985	2.4736166	2.630489826	1.764319062	2.143394709	1.775244594	1.61452949
GSM1523827	1.321156502	1.82679534	2.040191412	1.667726636	1.495443463	0.852637053	1.816671729	3.279908657	1.559672475	1.233695865	0.806152582	1.648139238	1.399293661	1.53856051	1.602125049	1.496103644	1.704453826	1.634945989	0.925991416	1.930405736	1.246470928	1.594682574	3.219040394	3.781839848	3.61873579	3.227092743	2.797358036	2.531822681	2.901607752	2.202558279	2.716548681	2.638664961	2.747692585	2.713146448	1.465757847	3.078666925	2.864145279	2.674287796	2.982287169	1.731330395	1.836231828	1.916561723	3.78298974	2.469393015	2.637017965	1.785788536	1.884194374	1.694349527	1.553581476
GSM1523830	1.586886525	1.961412072	2.008589983	1.442508698	1.645586491	0.767959118	2.027623653	3.311938047	1.463941455	1.124953866	0.834166408	1.585962653	1.313627124	1.530756235	1.616459966	1.402974129	1.642373204	1.626678228	0.915724814	1.509755731	1.549781919	1.79975307	2.602184534	3.789823294	3.848536015	3.083116055	3.145697355	2.696470976	2.801399946	2.082330465	2.273839474	2.608320475	2.331525803	2.071029663	1.494214177	3.099311352	2.651418209	2.494007826	1.794016242	2.628142118	1.816031456	1.989338398	3.570691347	2.574436426	2.728256702	1.743383408	1.748144627	1.469815612	1.517966032
GSM1523834	1.258458018	1.850654125	2.044838905	1.696407557	1.493159652	0.874443412	1.887728691	3.265136957	1.51941967	1.114642143	0.810275197	1.644264936	1.396079183	1.481115699	1.54875052	1.525639296	1.764788389	1.630017042	0.95958823	1.8867383	1.160944223	1.576797485	3.224452734	3.811126947	3.663447857	3.221433401	2.866682053	2.596595526	2.82320118	2.117227077	2.533466816	2.604949236	2.437923193	2.657688856	1.447963357	3.060556889	2.798795462	2.598694086	2.07575345	1.755047917	1.80376327	1.936191559	3.681325912	2.524875641	2.547952652	1.741929054	1.828782558	1.680932879	1.511265159
GSM1523835	1.344500184	2.14954567	2.270870209	1.300309539	1.444347858	0.832759738	2.021328449	3.344443083	1.734341502	1.079804301	0.733603776	1.525810599	1.419669509	1.584152341	1.521540761	1.657682419	1.442723274	2.116411686	0.841332495	1.808023453	1.07980454	1.471453309	3.286178827	3.710483789	3.739204884	3.17546916	2.630623102	2.70368576	2.936026096	2.049046993	2.792856455	2.804557562	2.976650715	2.964278936	1.5119102	3.093814611	2.908659458	2.639868021	3.04877162	1.260412931	2.319572926	1.739080071	2.867830276	2.298355341	2.476651907	1.703006506	1.856042027	1.573595762	1.720116496
GSM1523840	1.405466557	1.689275503	2.141547918	1.153024673	1.461642742	0.731547773	1.429751635	3.348717928	1.874396682	1.032553673	0.838818252	1.524018526	1.234731913	1.464908004	1.387509584	1.625820756	1.510164738	2.231067896	0.944493353	2.138448238	0.848065376	1.571138501	3.251512051	3.505981922	3.744737864	2.939333916	2.694949865	2.529134035	2.568463564	1.933843136	2.275235653	2.681974649	3.142876387	2.806988478	1.554448724	3.144180059	2.392240286	2.501460075	2.056535482	2.212553263	1.522631764	1.812794566	3.403604746	2.526683569	2.703790903	1.625278711	1.908496141	1.551447868	1.780883551
GSM1523842	1.339398742	1.747096777	2.400747061	1.327057958	1.537322521	0.743987203	1.915731788	3.253986835	1.894694924	1.009220243	0.780938923	1.580952406	1.434525847	1.536192179	1.633752704	1.600532532	1.960263491	1.449357152	0.979017913	1.875440955	1.115083456	1.67245996	3.220090628	3.740595818	3.700143337	3.139354467	2.739536762	2.649749517	2.898111105	2.213128328	2.38491106	2.750128508	2.701389313	2.809316874	1.495722294	3.29029417	2.822003841	2.712694883	2.594409466	1.661156058	1.937760711	1.897503495	3.485918522	2.574440718	2.670416117	1.718992949	1.842711806	1.518010259	1.646138906
GSM1523847	1.393441081	1.833371758	2.064053297	1.424887061	1.533724666	0.800764143	1.786137223	3.386075497	1.984970093	1.132798076	0.791357875	1.632230639	1.406110287	1.485132098	1.539985776	1.582185149	1.526973963	1.591880918	1.002138495	2.114747524	1.670052648	1.494063973	3.316269875	3.758299351	3.800663233	2.927224636	2.822538376	2.605351925	2.762187004	2.136571884	1.924731255	2.61097002	2.833122492	2.619558096	1.443369269	3.211120129	2.840807915	2.714323521	1.990803719	2.775418282	1.763471007	1.943116426	3.451001883	2.610593319	2.701759577	1.70793128	1.578616023	1.492508531	1.39548111
GSM1523848	1.230945706	1.595913529	2.02910018	1.599525928	1.472321153	0.88923806	1.808995843	3.311032057	1.645310163	1.077063441	0.817245603	1.539539695	1.536792755	1.510007739	1.626198292	1.435855508	1.638112187	1.702884555	0.925309598	1.822906971	0.970293403	1.833933115	3.275167227	3.778600931	3.744587421	3.210541964	2.915480137	2.695660353	2.827188253	2.186968565	2.254928112	2.63099432	2.811043501	2.684808969	1.4754287	3.163268328	2.771846294	2.657956839	1.663662434	1.98589766	1.887363911	1.978451252	2.150048018	2.589571238	2.641317368	1.795149326	1.905521989	1.522171617	1.612995744
GSM1523852	1.21213913	1.841328621	2.388853312	1.449687004	1.552088022	0.841197014	1.621324897	3.208642721	1.314097643	1.077995896	0.848928988	1.635772586	1.158377528	1.251898289	1.491280913	1.500808001	1.380435944	1.419988036	1.018988609	1.728348613	1.041167617	1.612539411	3.191204071	3.764139175	3.669101	3.230572701	2.851168156	2.476401806	2.685980558	2.163887262	2.425414801	2.442864656	2.654369593	2.596664667	1.53521347	2.984793663	2.699946642	2.505648136	2.23670435	1.439141631	1.683335304	1.87131536	3.652541399	2.481713533	2.618476629	1.688102245	1.94067955	1.532191515	1.479483366
GSM1523869	1.26922977	1.790472269	2.408458233	1.594427109	1.527954221	0.893191218	1.928364992	3.297175646	1.590389252	1.056937933	0.774000168	1.637742043	1.21751225	1.500736356	1.457425952	1.593444109	1.579499602	1.747023582	0.938695192	1.849917173	1.552871346	1.947493672	3.192501307	3.768799305	3.712921858	3.256738186	2.95438385	2.524497747	2.684665203	2.439554691	2.603096247	2.580610514	1.887609482	2.421459675	1.468195558	3.023184061	2.643465281	2.614593267	3.290429354	2.538658857	1.708608389	1.869231701	3.125401974	2.626036406	2.62568593	1.817917466	1.67099452	1.575979114	1.595834136
GSM1523871	1.424520254	2.009851456	1.956810236	1.490410566	1.774673581	0.848732114	1.732261181	3.313578606	1.683119893	1.036870718	0.713883877	1.576846957	1.327337265	1.477966905	1.568932533	1.629767418	1.912065864	1.7312361	1.004526615	1.843871355	1.492590189	1.66081357	3.18563199	3.743864775	3.764106274	2.780901909	3.316480637	2.523300648	2.676044464	2.081909418	2.520252943	2.580766916	3.024779558	2.197927475	1.412739515	3.137340546	2.693008423	2.530382395	1.819381356	1.572656631	1.814292431	1.953572631	3.466847897	2.613797188	2.744513035	1.761479497	1.850595951	1.493643284	1.638094783
GSM1523875	2.018717051	1.890545845	2.164274454	1.127227664	1.71745646	0.893249571	1.692445636	3.462522268	1.866056919	1.053254843	0.79328841	1.542521358	1.312593699	1.400772929	1.319056273	1.72043395	1.660671473	2.117212057	0.920763493	1.66759932	0.822084308	1.738894105	3.254549742	3.638790369	3.615514755	2.970222712	3.135868788	2.71990633	2.75518775	2.103273869	2.292747736	2.65474081	2.466119766	2.86451745	1.51249218	3.050252676	2.390990019	2.53513813	2.443551064	2.972422123	1.749871373	1.765681863	2.35797286	2.53348875	2.753384829	1.784634948	1.879630089	1.453830719	1.709200263
GSM1523878	1.472180367	1.822301388	2.190505266	1.623843908	1.642996788	0.929335594	1.816336393	3.312479973	1.481992841	1.226089358	0.817069471	1.469319224	1.314783812	1.354861379	1.505539536	1.613589168	1.683822393	1.623839259	0.977327347	1.92850709	1.114923358	1.82154727	3.226144552	3.733632803	3.693592787	3.152867794	3.051303387	2.501605272	2.792443037	2.333853245	2.572137356	2.581989765	3.24600935	2.646699905	1.42673862	3.101933718	2.873699665	2.526984453	2.611887217	1.95165813	1.783708453	1.870754242	3.807659388	2.47570014	2.711317062	1.666139007	1.946200728	1.505939364	1.7704252
GSM1523884	1.285717726	1.836874485	2.085430622	1.454838276	1.633318543	0.909582913	1.642697215	3.311402321	1.519824266	1.118131995	0.759923398	1.535441399	1.239465714	1.368887544	1.590212941	1.557047248	1.604579568	1.849092603	0.984342515	1.92024982	1.627575874	1.579497457	3.254811525	3.757775545	3.670512915	3.173762083	3.159390926	2.50637126	2.788477659	2.20076108	2.720166445	2.571277618	2.95324564	2.654694557	1.472867846	3.082330227	2.695047855	2.521137238	2.693063498	1.472268462	1.758852124	1.947484732	3.194695711	2.493386269	2.683344126	1.6496979	1.84309566	1.492891431	1.644779682
GSM1523899	1.183240533	2.125385284	1.663211107	1.184627414	1.484854221	0.706068277	1.575805426	3.188542843	1.67399621	1.167550921	0.771201849	1.761695266	1.56705749	1.230820179	1.558928728	1.628945827	1.567232609	1.460471988	1.027911544	1.639232397	0.993053675	1.66458571	3.303142071	3.708478689	3.704219341	3.263056755	2.850076914	2.69265604	2.647744179	2.156184912	2.288621426	2.766305685	3.105157614	2.727409601	1.441301465	2.929193974	3.140781403	2.696378946	2.383980513	1.529982448	1.852717042	2.059121609	3.505057812	2.386965275	2.849275827	1.637315989	1.79936564	2.047560215	1.445823193
GSM1523905	1.220985174	1.898572683	1.869516134	1.248905182	1.567028761	0.873530984	1.747884631	3.342552662	1.522294521	1.091796637	0.795115352	1.816133499	1.250893354	1.295570731	1.46912384	1.607887983	1.820516825	1.747605801	1.076986909	1.681808472	1.563710809	1.665024996	3.299291611	3.762351036	3.69667244	3.209250689	3.168497324	2.549282789	2.776682854	2.245223045	2.560579062	2.330448627	2.409908533	2.711104393	1.559336305	3.070370436	2.610344172	2.599775553	2.241770744	2.185941696	1.811217785	1.976893783	3.321200848	2.594639301	2.598722935	1.730797291	1.766360879	1.531909943	1.617040992
GSM1523909	1.491619825	2.150437117	1.969870687	1.468515515	1.664482832	0.853563011	1.894912839	3.347363472	1.598662853	1.3123101	0.866980195	1.831174135	1.361067414	1.499997497	1.682415366	1.622278094	1.609375	1.868205428	1.009891152	1.793464661	0.902126074	1.756142974	3.372679949	3.808351517	3.828258753	2.683801889	3.29015851	2.573944569	2.828116179	2.196273565	2.777162552	2.649744034	1.576153278	2.108695984	1.434406757	3.193813801	2.547150612	2.608995914	1.761818647	2.890409231	1.825666308	1.849612236	2.332436085	2.645745039	2.823129177	1.796609282	1.947014213	1.474821806	1.603645563
GSM1523910	1.453508615	2.021146536	2.019711018	1.257268071	1.815340519	0.931380451	1.915824771	3.443807125	1.519170165	1.138663173	0.798885465	1.665473461	1.375825405	1.428717017	1.550550699	1.574568033	1.578420997	1.928594112	0.950457335	1.744529605	1.112692714	1.627257347	3.364606142	3.83896637	3.77921176	3.121322632	3.299541712	2.472054243	2.757316113	2.161235094	2.034922123	2.536543131	1.872811675	2.007820606	1.414914131	2.933912754	2.491196871	2.470121861	1.844599843	3.13318038	1.677818775	1.881059647	2.946784496	2.647434235	2.763004065	1.834681749	1.64939034	1.416976094	1.701327682
GSM1523919	1.015912175	1.749317884	2.153246403	1.217344522	1.34979713	0.769555748	1.982406855	3.212787867	1.703405261	1.099155664	0.814125419	1.514073968	1.547663212	1.569828153	1.853159666	1.712428331	2.023075104	1.662295461	0.905480742	2.176255465	1.123684764	1.798768044	3.159996271	3.762913942	3.655548573	3.283562899	2.628507614	2.606192589	2.907765388	2.291059017	2.646793842	2.63388586	2.333951235	2.690812111	1.460230231	2.940392971	2.936679125	2.668856859	1.889154315	1.875398517	2.120726824	1.936131954	3.751806021	2.428652525	2.437795877	1.796648741	1.979233742	1.860782862	1.478666902
GSM1523921	1.374531507	1.821395874	2.170480013	1.336372137	1.472622752	0.776398778	1.843523026	3.366821766	1.777299404	1.082436085	0.806554198	1.584958196	1.365526199	1.389257669	1.588099003	1.617155433	1.690830112	1.663019061	1.003454328	2.048038006	1.482172608	1.646372437	3.289731026	3.770521164	3.836163521	3.192275763	3.175824404	2.64375329	2.76371932	2.233418703	2.235390663	2.627486706	2.403880358	2.6356318	1.483097196	3.133427382	2.56200695	2.637058735	3.22870326	2.40212369	1.832743764	1.947978616	2.562786579	2.689189434	2.694016933	1.553008676	1.871866226	1.395931482	1.38903904
GSM1523924	1.251841903	1.87868607	2.242180586	1.248091102	1.503584981	0.823393524	1.717357397	3.228393316	1.594661236	1.047449827	0.770361006	1.567570686	1.374656796	1.42283833	1.584384084	1.642707944	1.8011868	1.71492064	0.967878222	2.09565258	0.973974109	1.605974197	3.184295416	3.802932978	3.636728287	3.343693495	2.827619076	2.538462162	2.806811333	2.28256011	2.798841	2.603163958	2.75548315	2.789360285	1.422399879	3.000217199	2.865530014	2.685763359	1.573098421	1.561906219	1.817957759	1.904154301	3.955188036	2.328873634	2.621545315	1.68297112	1.756191492	1.567057729	1.531748891
GSM1523928	1.129330277	2.188425303	2.153429985	1.296204567	1.411041617	0.719513774	1.794431567	3.180402994	1.339599013	0.981524229	0.790664017	1.641358018	1.290835619	1.298328757	1.762855411	1.608951449	1.513790846	2.259435177	0.899718165	1.602310181	1.10532856	1.816874027	3.225169182	3.462004662	3.647725105	3.174397469	3.247297764	2.692457676	2.641052246	2.425525665	2.521203518	2.659117937	3.081918001	2.84217453	1.606367946	3.16155529	2.508339405	2.561902761	3.383517027	2.351229668	1.837071419	1.985453844	2.790028334	2.214300871	2.759525537	1.730635524	1.934908509	1.635031462	1.598876238
GSM1523930	1.330575705	1.964655638	2.13305378	1.085221529	1.477135539	0.762750149	1.746913552	3.27101016	1.436678052	1.065610051	0.800115466	1.547183514	1.373396397	1.768694758	1.484777689	1.763083935	1.899118781	1.887907743	0.968968272	1.643903136	0.98695308	1.850530386	3.293861151	3.586582661	3.472025871	3.300137758	3.034105301	2.841012716	2.797357798	2.395546675	2.892692804	2.77686739	2.249541521	2.798730612	1.546407938	3.032606125	2.306251287	2.634871721	3.241472721	1.10385716	1.862539411	2.001741171	3.304319143	2.50080061	2.627372026	1.667689919	1.848258257	1.453457952	1.477328181
GSM1523931	1.069018006	1.931921959	2.008839607	1.222003579	1.429364562	0.763137817	1.817902684	3.285290718	1.439828634	1.186537981	0.702984512	1.624013424	1.331520915	1.507189989	1.610719681	1.716170192	1.634852886	1.674318314	0.966168702	1.646081686	0.857318938	1.83325243	3.315583467	3.682806969	3.560308933	3.303322554	2.963380098	2.738316774	2.905763865	2.427817345	2.678632975	2.807744026	2.65286994	2.886401653	1.618148804	3.045815468	2.758324146	2.682966948	3.317573071	2.101144791	1.882922649	2.030339241	2.825585604	2.365925312	2.709740162	1.724120378	2.171503782	1.780355811	1.296842933
GSM1523933	1.285466075	1.980791807	2.347483873	1.353148222	1.523364663	0.784434795	1.487828135	3.289119959	1.452415824	1.160345674	0.797150612	1.71508801	1.253069162	1.30729866	1.5680691	1.632445812	1.406192899	1.768610239	0.94109863	1.920028925	1.349541187	1.59510982	3.210551262	3.773281574	3.600800514	3.217041254	3.007901669	2.568073273	2.764875412	2.188574553	2.599858046	2.615223408	2.954185724	2.564775705	1.541545749	3.067495584	2.802920103	2.336505651	1.888136268	1.276473761	1.657019615	1.93507266	3.021919727	2.6692276	2.646994352	1.77013576	1.883143783	1.17871666	1.462422371
GSM1523936	1.163480401	1.831229806	2.284482956	1.177137733	1.51783514	0.841371894	1.81915319	3.204720259	1.682740808	1.136974096	0.848520815	1.562799573	1.369032979	1.261075735	1.481155753	1.68110168	1.779067993	1.616111994	0.890590906	2.258624077	1.134078979	1.68130517	3.10854125	3.761884451	3.608765602	3.306898832	2.953494787	2.491932392	2.797236681	2.185169697	2.970971584	2.570765972	2.77811408	2.809119225	1.539939404	3.03865695	2.891505003	2.607439041	1.846566796	1.547037363	1.805894375	1.942567348	3.64261961	2.302893162	2.641895294	1.833292484	1.828153014	1.684537053	1.44184041
GSM1523958	1.078961611	1.826533318	2.253020525	1.24868381	1.429516792	0.786405027	1.977025867	3.23874259	1.787821054	1.497662067	0.823545516	1.624057651	1.569212198	1.463511467	1.731096983	1.742238164	2.061032295	1.605030894	0.910899341	2.550803661	0.89975369	1.789797306	3.174945354	3.731366158	3.617146254	3.364786863	2.663277864	2.471883535	2.966623783	2.268637896	3.028719902	2.558439255	2.820342302	2.842240095	1.541403055	3.091557026	2.854549408	2.750684977	1.503005743	2.260518789	1.835932851	1.839172602	3.694086552	2.625982523	2.55015564	1.924751759	1.728563905	2.000627041	1.349864483
GSM1523960	1.354968309	1.740566492	2.124753237	1.146110892	1.399649858	0.726717114	1.954763651	3.0983181	1.630923271	1.250862718	0.844651937	1.512485743	1.533771276	1.514656186	1.538160682	1.724185228	1.900267243	1.915139079	0.905870318	1.934720039	1.217726827	1.843614817	3.22423315	3.456607103	3.776917934	3.043181419	3.200948238	2.889655828	2.733561516	2.221476316	2.392252445	2.7614851	1.834679961	2.81435585	1.590317369	3.047567606	3.029102325	2.710139751	2.637808084	2.218185902	1.695140004	2.132233143	2.986107349	2.386136532	2.672716141	1.707435489	2.080471992	1.472205877	1.609827995
GSM1523963	1.187722325	1.766879678	2.166625738	1.325618029	1.447991848	0.778728724	1.936983228	3.193130732	1.965153933	1.080539346	0.87588048	1.531656623	1.338373065	1.53418231	1.807750463	1.636215687	1.912018418	1.742722273	0.952903271	2.241697788	1.006266236	1.748793721	3.12315011	3.837994099	3.538686037	3.319048166	2.827485561	2.551463842	2.95790863	2.333519697	2.671392918	2.688912153	2.876790524	2.757461309	1.427806139	3.080102921	2.907282829	2.812198162	2.109148026	1.299526691	1.819950819	2.021504402	3.873653889	2.301848888	2.407048225	1.800424695	1.920974731	2.391175032	1.505342007
GSM1523969	1.162589908	1.759464264	2.325576544	1.13670063	1.544353724	0.8323645	2.070189476	3.222402573	1.984458923	1.076476693	0.817076981	1.56086278	1.497029901	1.679841995	1.726103306	1.720929742	2.098956347	1.712497354	0.895551264	2.155514717	1.170768261	1.71215415	3.224675417	3.717621326	3.639208555	3.354681253	3.006336451	2.575012922	2.946525335	2.305002451	2.645699024	2.659307241	2.82514739	2.782383442	1.506400824	2.967975378	2.916990519	2.676375866	1.692079067	1.84229219	1.872114539	1.975548506	3.681079149	2.422507286	2.559292555	1.814091921	1.875320554	1.614298344	1.508073926
GSM1523970	1.128208995	1.795294762	2.20138669	1.515218496	1.529420853	0.817521632	1.769972205	3.207691193	2.042088509	1.117546439	0.796449482	1.577001095	1.578844905	1.694821715	1.679239154	1.848009348	2.153239012	1.606871128	1.005734324	2.758665085	0.785591662	1.787069321	3.136768818	3.741011143	3.636087179	3.283060074	3.122752666	2.563942909	2.801524639	2.602837086	2.181021452	2.651085138	1.666431665	1.753434658	1.517845869	2.598709583	2.819862366	2.719789267	1.692968845	1.308055401	1.871915579	2.031649828	4.160252571	2.487920284	2.57366538	1.773416162	1.915843368	1.575922012	1.656000614
GSM1523972	1.15778029	2.315899372	2.323798656	1.38596797	1.294264197	0.756123841	1.875700116	3.135594606	1.664553881	1.61785531	0.777509928	1.513246536	1.638158798	1.752532721	1.845529079	1.738479018	2.1128304	1.549450159	0.952041984	2.113957644	0.897338808	2.081198215	3.226204872	3.393050671	3.63621068	3.241722822	2.397315264	2.884745121	2.837327719	2.554077864	2.353988409	2.877868414	1.704962254	2.939050913	1.570395827	2.863735199	3.047946692	2.587488651	2.166944265	1.172912478	1.663982391	2.094992876	4.135261059	2.208043575	2.619853497	1.890498757	2.010096073	1.892049074	1.627865672
GSM1523974	1.12976861	2.06446147	2.396841764	1.248911738	1.507355094	0.77374047	1.876225471	3.12314105	1.784416914	1.34787333	0.856449604	1.653093219	1.276117682	1.698099971	1.456702471	1.686887145	1.750729322	2.245230436	0.901973784	2.080606461	1.398094416	1.664357185	3.233754635	3.550173044	3.714035749	3.060153723	2.566144705	2.580720186	2.814134598	2.336056471	2.091583014	2.616615772	2.693719149	2.442072392	1.362339854	3.248378515	2.886273146	2.745620966	1.991892576	2.71591711	1.858994484	1.936520219	3.165342569	2.430600882	2.767864466	1.487155676	2.077597141	2.314911604	1.729825854
GSM1523975	1.322648764	2.036064148	2.346622944	1.460039139	1.511743426	0.791906357	1.890768886	3.280083179	1.449652672	0.991171718	0.844432771	1.593576908	1.485045195	1.657440782	1.464163184	1.631644607	1.595405579	1.693212748	0.925489604	1.828808665	0.90715152	1.748622656	3.325186491	3.752895832	3.676945925	3.201851368	2.817569494	2.711582899	2.893652916	2.206592798	2.376312494	2.555322409	2.476023674	2.724561453	1.53140521	3.113264322	2.710997343	2.689936638	1.98197031	2.007870197	1.865274906	1.959420562	2.392964125	2.494426727	2.680426359	1.74625814	1.941020608	1.499667645	1.540655613
GSM1523977	1.2500875	2.0175488	2.41890955	1.440713286	1.574049473	0.667173088	1.931274533	3.28365922	1.995980024	1.168784499	0.830131173	1.553485394	1.518162608	1.709248543	1.579951763	1.700302362	1.994425774	1.631973267	0.980460405	2.096537352	0.824156284	1.59924984	3.205635071	3.557987928	3.741212606	3.287822723	3.103995562	2.849668741	2.913687468	2.211236238	2.549003601	2.780833721	2.649716616	2.835666418	1.571903348	2.982820988	2.929388046	2.752909899	2.508388281	2.203267574	2.081623316	1.847089052	3.461363316	2.508858442	2.462213039	1.634853959	1.770230412	1.754988909	1.673970342
GSM1523981	1.30762887	1.880189061	2.446107626	1.36358881	1.445287347	0.761058629	2.022017717	3.256322861	1.906088829	1.158647895	0.828805447	1.489040613	1.560377002	1.601631045	1.872564316	1.655562878	2.079769373	1.912649393	0.829335511	2.521192789	1.132659435	1.646919131	3.112897158	3.836010218	3.617251635	3.299574614	2.914738178	2.655087709	3.020002365	2.182099104	2.792397499	2.657681942	2.418798923	2.588594437	1.37054646	3.16719079	2.759078503	2.662249804	2.43553853	2.410914183	1.947493672	1.901509523	2.832568884	2.472382069	2.526968956	1.825446486	1.778909683	1.561638594	1.510708213
GSM1523984	1.585237265	1.870006442	2.535879374	0.982264757	1.442013502	0.803876519	2.785916567	3.558542013	1.975990891	1.017113566	0.822600007	1.582258224	1.591276526	2.111756563	1.44154048	1.905711889	2.417312384	1.649125814	0.869864404	1.636677504	0.882582903	1.521747589	3.285724401	3.529995203	3.580098629	2.945422173	2.766818285	2.948477507	2.88478303	2.187496424	1.957434654	2.763464689	3.00457406	2.052880764	1.345336437	2.849911928	2.964546442	2.855041981	1.47558856	1.444133043	2.419578075	1.928265691	2.309319735	2.553644896	2.608072281	1.965013981	1.72354722	1.762964725	2.015539169
GSM1523991	1.176183224	1.88135922	2.303909779	1.014986396	1.548961282	0.784803271	1.67945683	3.127924442	1.671167135	1.17682445	0.750559032	1.500305533	1.268383622	1.420386195	1.62924993	1.646118402	1.516165257	1.724881411	0.93505156	2.153444767	1.336371183	1.557985544	3.205352306	3.600791216	3.664983034	3.226839781	2.843739271	2.637346745	2.842134953	2.215247154	2.793541431	2.635477543	3.150793791	2.608519077	1.544353724	3.121581793	2.862356424	2.477270126	3.507911682	2.296990871	1.820271254	1.977097988	3.716522217	2.395309448	2.531268597	1.781453967	1.928125143	1.879227877	1.620999813
GSM1523996	1.130856156	1.709851384	2.344823122	1.18937254	1.536495328	0.784195185	1.890514374	3.089275122	1.664966822	1.11346519	0.810980856	1.718157887	1.454006195	1.509721041	1.707441211	1.772121668	1.953009486	1.661928892	1.041884661	2.428256035	0.870789468	1.67601037	3.088700056	3.788408279	3.526003361	3.381563187	2.676519394	2.456849098	2.910786629	2.403808594	2.851428986	2.556880474	2.971354008	2.734376907	1.431243777	2.979495287	2.841030121	2.730125904	2.245373726	2.1539042	1.791820288	2.009992838	3.851916552	2.409450769	2.531559467	1.816055298	1.824168682	1.581182361	1.301560044
GSM1523999	1.087967873	1.842057347	2.267110109	1.193388581	1.400223255	0.761810303	1.867900729	3.188446522	1.916499019	1.053478837	0.753040373	1.612549305	1.367869139	1.407473922	1.770592213	1.895351052	2.086432457	1.81332612	0.975772202	2.243976593	0.951064289	1.772047281	3.170173883	3.705302954	3.649516106	3.328967333	2.830401897	2.542145491	2.897303104	2.360088587	2.088271379	2.855738401	1.724021435	2.653669834	1.519868255	2.936389923	2.692803383	2.883744478	2.489116907	2.00907588	2.162865877	2.062257767	3.313404083	2.40661025	2.480914831	1.883568764	1.916842699	2.177885771	1.343966484
GSM1524001	1.298998594	1.973246217	2.373921633	1.634927273	1.502496481	0.813804448	1.66211307	3.223537445	1.937212229	1.120469093	0.790373206	1.7499789	1.332856655	1.305386424	1.63413918	1.695638537	1.584857345	2.066239595	0.989664733	2.378121138	1.262950659	1.574920297	3.142756224	3.659161091	3.650653839	3.245446682	3.119357109	2.549719572	2.882573128	2.149277449	2.552993774	2.569329977	2.672252417	2.874670506	1.518443108	3.119390011	3.035923719	2.589947939	2.283232212	1.968467355	1.962254882	1.917961359	3.72515583	2.388096333	2.396260738	1.720699549	1.976196885	1.725404024	1.637377739
GSM1524007	1.287075639	1.840085506	2.359003067	1.251572251	1.510644913	0.7723701	2.057890415	3.31387949	1.671842098	1.39313972	0.765806437	1.480640411	1.444751024	1.50440228	1.629854679	1.532175541	1.951659322	1.879674673	0.978932977	2.35971117	1.075603366	1.702826858	3.155339003	3.613076448	3.773733139	3.162401438	2.961931467	2.612701416	2.811571598	2.175371647	2.629991293	2.727692366	2.482698202	2.678580523	1.494930029	2.88750124	2.928482533	2.703068972	2.87855196	1.939505935	1.785321236	1.960155606	3.394083261	2.416547298	2.608722687	1.777409673	2.05154562	1.643748641	1.876510859
GSM1524011	1.235637903	1.678859353	2.321258545	1.148918986	1.462364078	0.785416722	2.318366766	3.329081774	1.773091316	1.132766604	0.902470171	1.56159091	1.707717538	1.629841447	1.679187059	1.77747941	2.134346962	1.794834852	0.877669513	2.601733923	0.870299399	1.85703516	3.205848932	3.68388772	3.633275509	3.215445995	2.652195454	2.7148633	2.851643324	2.303804398	2.42888546	2.685063362	2.911961079	2.62696147	1.493358254	3.247590065	3.034430504	2.661277771	1.790009737	2.038557529	2.026913881	2.078597069	3.893844128	2.420624971	2.459837437	1.916553259	1.799674749	1.837979078	1.430445075
GSM1524012	1.375880241	1.944333792	2.474454403	1.55814755	1.554008365	0.733425558	1.967593431	3.304255724	1.600955844	1.131064177	0.854930878	1.558283925	1.352500081	1.353232741	1.49099946	1.515172839	1.308786869	2.076596498	0.885203421	2.299390554	0.930360019	1.728871226	3.225954771	3.663637161	3.711675644	3.090256453	3.095985174	2.651370287	2.639414787	2.307952881	2.486204624	2.507672548	3.001883268	2.450471878	1.599552155	2.952145576	3.069747448	2.624185324	2.762124538	2.685771704	1.786661267	2.026418686	3.06805253	2.807702303	2.650717974	1.62238431	2.004218578	1.800772548	1.741035342
GSM1524013	1.243698716	1.901238322	2.181200027	1.782683372	1.581838608	0.82705462	1.613706589	3.233543873	1.842055798	1.211691141	0.846120358	1.546400189	1.390118361	1.50204134	1.980296612	1.684690237	1.665637136	2.068322182	0.9285869	2.028931618	0.946094811	1.465945005	3.220445871	3.693532944	3.578114748	3.295468807	2.757386446	2.56029439	2.881101608	2.030403376	2.442068815	2.646243095	1.601465106	2.559641838	1.574906826	3.124026299	2.7689147	2.431476355	1.888150334	1.498400092	1.962460876	2.044018745	2.850591421	2.61915803	2.697025537	1.628625631	2.181379795	2.355144978	1.342096806
GSM1524015	1.06204319	1.895975113	2.33860302	1.178503513	1.461210728	0.828492641	1.754647613	3.232652664	2.070045948	1.223083377	1.081760049	1.589797139	1.456259727	1.769636989	1.595765114	1.793207288	1.556880236	1.915115476	0.910051584	2.532351255	1.254400134	1.775123358	3.239016533	3.71794939	3.563222885	3.13493228	2.932392597	2.800156593	2.994951487	2.254534245	2.691419601	2.820328712	2.846268654	2.917769432	1.570570946	2.965833426	2.873517275	2.901219606	2.257514715	1.856580019	1.784892917	1.987919927	3.31774497	2.355363131	2.344952583	1.928450346	1.953524232	1.848468661	1.776306987
GSM1524018	1.067878842	1.87150538	2.173135281	1.402959347	1.667387128	0.748182356	1.854820728	3.238938093	1.713532329	1.076298475	0.804957509	1.602843881	1.368854761	1.415939689	1.520803809	1.620119572	1.652743459	1.522364974	0.957997262	2.438480854	1.034977913	1.735521555	3.138854742	3.72974062	3.647484064	3.384645939	3.104959011	2.586391449	2.759197235	2.182276487	2.81967473	2.41036129	2.806702137	2.649269819	1.467795134	3.048825741	2.761636972	2.620112419	1.479994774	1.297035575	1.687713265	1.967398643	3.310770035	2.336467028	2.412084341	1.734344959	1.848094225	1.543929219	1.515834689
GSM1524021	1.117048621	1.861753345	2.315448284	1.316300631	1.606175065	0.794218242	2.12618494	3.295751572	1.973435879	1.450103641	0.827021182	1.6165694	1.525808454	1.763041258	1.808260322	1.845721722	1.829401135	1.429896951	0.876675844	2.205895424	1.174016595	1.794832349	3.240590811	3.706748009	3.742717981	3.306980133	3.046372414	2.606298923	2.906020403	2.219718456	2.949803829	2.825705051	2.668346167	2.765929222	1.514680624	3.025456905	3.06801939	2.730797052	1.762887359	2.075026512	1.863699198	1.944559216	4.061355114	2.473638296	2.67528367	1.877723575	1.914668202	1.695950031	1.614807725
GSM1524026	1.384795547	1.821248889	2.265451908	1.187395692	1.379338026	0.807788372	1.853529572	3.200966358	1.598759174	1.201379418	0.831183553	1.53999722	1.658379674	1.705540895	1.817881227	1.855586171	1.830549002	1.79662323	0.821691453	1.938676834	0.833769977	1.857657194	3.194108963	3.691133261	3.591444492	3.406913042	2.914079189	2.628449917	2.915869713	2.498231173	2.870113611	2.763157368	2.956622124	2.737252712	1.489584923	3.024075031	2.839816809	2.635670662	1.77049315	1.178588748	2.045535803	2.002652407	3.109076977	2.276246071	2.401177645	1.943661332	1.795535564	1.813331485	1.429294348
GSM1524030	1.098832965	1.734959602	2.445109367	1.020107269	1.402468562	0.921523273	1.849056959	3.152629852	1.618715644	1.095564365	0.831829548	1.542692661	1.362263083	1.76427865	1.775712967	1.647225857	1.84679997	1.722643256	0.8380422	1.756797552	0.723450303	1.72407949	3.18466568	3.683956861	3.601263762	3.365623713	2.512686014	2.635869026	2.898910522	2.02054286	2.776577234	2.796092033	2.73798275	3.000227928	1.544244409	3.006798744	2.819603205	2.732582092	2.299420595	2.146584034	2.080984116	1.973433495	3.27355957	2.270681143	2.416610241	1.815488696	1.606119633	1.75350368	1.551721096
GSM1524034	1.071913719	1.79124105	2.233700752	1.385141253	1.361479759	0.69572854	1.827532649	3.185887814	1.734904528	1.270653725	0.826988101	1.591712713	1.444909692	1.481279731	1.708270192	1.757644296	1.978660226	1.769763708	0.938006163	2.311357737	0.874837399	1.814151883	3.146913528	3.755255938	3.603163481	3.235358953	2.812266111	2.592204094	2.863968849	2.270733595	2.948597431	2.476721048	2.664093256	2.713641644	1.557098389	2.920339823	3.003363132	2.757569551	1.738458395	1.24077642	2.008817673	1.976891994	3.834538221	2.395490408	2.599507809	1.908684611	1.774104595	1.707439423	1.394258738
GSM1524036	1.117920041	1.817749739	2.345118999	1.178304553	1.501139402	0.809863985	2.097413301	3.292217493	1.991345406	1.011440039	0.802069187	1.557355762	1.463655353	1.537051439	1.486477375	1.69479537	1.716845989	1.894836903	0.98892808	1.952632904	1.396415591	1.680262089	3.199581623	3.684965372	3.736962318	3.25070262	3.217477798	2.640883446	2.83677578	2.388127565	2.724518776	2.56018734	1.670194149	2.782726049	1.467289925	2.897519112	2.846109867	2.520440102	2.289010525	2.521081448	1.865169525	2.144576788	3.514034748	2.3422544	2.616009474	1.6499089	2.088937998	1.743570566	1.566736221
GSM1524044	1.063006163	1.97557354	2.313713551	1.070801973	1.301031828	0.754566014	2.156868219	3.193856001	1.931970477	1.48681581	0.808354974	1.565965533	1.611198545	1.704535961	1.660493731	1.784312606	1.990634203	1.881960392	0.885533333	2.02181983	1.285614252	1.746864438	3.32683301	3.703493834	3.524627686	3.369717836	2.572981119	2.748768568	2.936405182	2.403562546	3.023560286	2.905513048	2.284708261	2.97026825	1.59840095	3.054512024	2.591420889	2.667143822	2.821963549	1.157509446	1.935401082	2.017607927	3.391656876	2.534280539	2.59022665	1.724578857	1.959284782	1.800997138	1.51186657
GSM1524046	1.083378673	1.72040236	2.262952328	1.196652651	1.427555323	0.809283972	2.177293062	3.31030941	1.663419247	1.178954124	0.843898475	1.636992693	1.417457819	1.636992693	1.771545172	1.785139084	1.849313736	1.678469539	0.927694082	1.938205481	1.147609711	1.734840274	3.32044816	3.759786606	3.635614395	3.360831261	2.972346306	2.722837687	2.950829268	2.34845686	2.802773952	2.824686527	2.958538055	2.882642031	1.503532887	3.029448509	2.735667467	2.720477104	1.596590519	1.962323308	1.835213661	2.043711901	3.217164755	2.422613621	2.482619524	1.822720408	1.987876177	1.775852084	1.368026376
GSM1524048	1.207528234	1.966020584	2.15357399	1.102020264	1.42165029	0.823844194	2.081913471	3.273463488	1.715845704	1.321376562	0.814464688	1.493955016	1.6413095	1.499698997	1.7115978	1.65729177	2.076207638	1.663969994	0.905249596	1.977729321	1.255466342	1.787933588	3.275194407	3.724707365	3.713337421	3.300263882	2.947664738	2.683070421	2.936090946	2.224963903	2.662746668	2.750993729	2.732286215	2.242929459	1.490474224	2.861064434	2.754057169	2.644236803	1.920926213	2.330030203	1.768234015	1.916085958	3.159096241	2.808575869	2.501778364	1.788936138	1.842025042	1.421488404	1.56090939
GSM1524050	1.146700859	1.754739761	2.166682959	1.083682418	1.377524972	0.786576927	2.101330996	3.172898293	1.767684221	1.59410727	0.847865105	1.595695257	1.361884475	1.408677936	1.540772676	1.797175288	1.732239723	1.696982622	0.953834653	1.862865925	0.990673482	1.728520632	3.252659321	3.530260086	3.682698488	3.16438508	3.064915895	2.631642342	2.693662882	2.438199043	2.614813328	2.486671209	3.018057585	2.750047445	1.535832167	3.059518337	2.776454926	2.610844374	1.888070464	1.60505724	1.745477796	1.968694448	3.491547585	2.412454367	2.636966228	1.752220392	1.965615153	1.553816795	1.50803721
GSM1524051	1.09616673	1.793891311	2.375695944	1.358966231	1.304878354	0.770757794	1.970514894	3.153990746	1.944610715	1.104124069	0.763270259	1.52926302	1.638238072	1.334530711	1.846204042	1.700729847	2.1275177	1.645932078	1.029021621	2.428038359	1.100334167	2.0645082	3.194837332	3.746977568	3.670031309	3.262885332	2.765702724	2.562869549	3.007081509	2.428586483	2.816551208	2.593613863	2.424509525	2.765614033	1.489514232	3.084157705	2.87419939	2.822377443	2.051067352	2.165314436	1.882271051	2.053035021	3.386933565	2.375891447	2.427716017	1.929365396	1.853767157	1.786144972	1.263414383
GSM1524053	1.174730659	2.018991232	2.409347534	1.265850067	1.419102669	0.819267869	1.639529586	3.29189539	1.382668972	1.13011992	0.870251238	1.6144979	1.251915932	1.302086592	1.381884456	1.601899505	1.457451701	1.707490087	0.876549959	1.64409399	1.084281802	1.7576226	3.277969837	3.51960063	3.683815241	3.215768099	3.028768063	2.623583317	2.598558903	2.422030449	2.61070919	2.395092487	1.823920965	2.11264205	1.537285209	2.706902742	2.926671028	2.512974977	1.897854924	1.84315002	1.957790732	1.894387126	3.122442722	2.518741608	2.530238867	1.695974708	1.951607823	1.678206682	1.587639093
GSM1524054	1.121700048	2.010910273	2.111531019	1.245638013	1.479820609	0.809014797	1.910667896	3.302395344	1.581123352	1.066729546	0.777639329	1.665454388	1.220236421	1.452066064	1.582193732	1.643561244	1.55428493	1.984048963	0.902104437	1.875870466	1.436397433	1.65821588	3.232610464	3.704604626	3.839947701	2.864700317	3.184141636	2.614973068	2.70646286	2.334087849	2.369329691	2.420934677	2.076683044	2.048385143	1.490410089	3.136055231	2.446631193	2.479926825	1.869821548	1.779283285	1.748271465	2.015396118	3.011145592	2.682834148	2.618572235	1.709890604	1.967173576	1.540243506	1.784932375
GSM1524055	1.044144511	2.071612835	2.232820749	1.056989551	1.190944791	0.812658191	1.923879623	3.273505449	1.464798093	1.116378427	0.926136553	1.477956772	1.3175596	1.358098388	1.607321978	1.55333364	1.576233387	1.853742123	0.917281151	1.718971252	0.930641413	1.715650558	3.315637589	3.675639391	3.523327351	3.32597208	2.665445328	2.749888182	2.70424366	2.170721054	2.869950056	2.518485785	2.537414551	2.604149818	1.675496817	3.096626282	2.78825736	2.562130451	2.379445791	1.51386714	1.90100503	2.054298162	3.052161217	2.459675074	2.738555431	1.587827921	1.97662437	1.553382158	1.508393288
GSM1524056	1.061155081	2.27462101	2.319257736	1.225059986	1.378705263	0.753505528	1.793757081	3.062330008	1.719333172	1.170369983	0.815874994	1.634634137	1.379400134	1.47604847	1.649073124	1.658160448	1.802403212	2.062482595	0.888394892	1.559963584	0.839710832	1.812668085	3.213736057	3.646695614	3.340653419	3.142172337	2.436531782	2.684514999	2.760093212	2.445777416	2.514599562	2.735078573	2.874702692	2.893672705	1.70356822	3.136630058	2.50952673	2.688384533	3.490382671	2.430661201	2.057833195	2.035929918	3.435125351	2.389828444	2.763821125	1.58874321	2.285896063	2.11800456	1.621881247
GSM1524058	1.178367734	1.988479257	2.156238794	1.110841632	1.312448621	0.716154575	2.192338467	3.26630187	1.655404568	1.267013073	0.862896502	1.47790134	1.553434849	1.724766374	1.969223499	1.825377941	1.763908148	1.772510409	1.019643426	1.799991131	0.864990115	2.035862923	3.21112299	3.765547991	3.360762119	3.347299814	2.611962318	2.793968439	2.997817993	2.411340952	2.546272993	2.733710527	2.470754623	2.716058254	1.61077714	3.137704849	2.655033588	2.693554878	1.986843705	1.377322435	2.108819008	2.083246708	2.415646076	2.34338212	2.668300629	2.057472944	2.181714058	1.750001669	1.573702574
GSM1524060	1.155179143	1.985853553	2.134268522	1.283117771	1.578321695	0.761603773	2.108683825	3.236424685	1.711292028	1.104357719	0.870185316	1.654737592	1.20225513	1.292907953	1.663055539	1.633044958	1.303034782	1.774412394	0.928197384	1.937439322	0.850641489	1.722661853	3.123475313	3.534940958	3.687397718	2.987839699	2.866481543	2.686227083	2.48805213	2.189581156	2.456350565	2.208195448	2.990131617	2.265318394	1.512673616	3.206860542	2.030853987	2.637170315	1.883759499	1.079750299	1.835831404	1.991773725	3.35260725	2.768424988	2.637261391	1.835875988	1.998206139	1.664932489	1.543772459
GSM1524062	1.170212269	1.921665907	2.390847445	1.124995708	1.557114005	0.882770777	1.610712409	3.14507699	1.576792955	1.149633288	0.797723174	1.539318681	1.284511805	1.531796932	1.666708231	1.639546037	1.970486045	1.67971766	0.914488196	2.05238533	0.861894667	1.743638039	3.23326683	3.645789146	3.645590544	3.312521935	2.646917582	2.551616907	2.870014906	2.088819504	2.797546148	2.616917372	2.665331125	2.952746153	1.480633855	3.070945501	2.746091127	2.741669178	1.912426353	1.930297375	2.060139894	1.919484019	3.034237862	2.451331615	2.41858077	1.858089924	1.754589677	1.854123831	1.6566782
GSM1524068	1.107559204	2.138953686	1.968544126	1.312395692	1.469390869	0.751700819	2.008686781	3.281473637	1.607543826	1.088668585	0.836139441	1.560362816	1.463359475	1.55807507	1.613630295	1.654917598	1.594088316	2.119360447	0.971273601	1.599742293	1.602053404	1.672165871	3.306471348	3.678595543	3.550248384	3.023689985	3.316543579	2.797831297	2.994781256	2.532690287	2.274973392	2.900869131	1.962659001	2.086680651	1.446809769	2.858128309	2.601797819	2.225131512	2.987402439	2.515161753	1.892467499	2.063374996	2.947977066	2.527885914	2.75219059	1.651204586	1.951228857	1.546072006	1.546918511
GSM1524069	1.307343125	1.999757648	1.991572857	1.090321064	1.630644798	0.746869564	2.112006187	3.179710627	1.715862274	1.086578012	0.823640347	1.555251598	1.460897088	1.618143797	1.715337276	1.794160485	1.94180572	1.887139797	0.916500568	1.852709651	1.176275969	1.777252793	3.346752167	3.633492231	3.746396542	3.205313444	3.269053221	2.721590519	2.821468115	2.358526945	2.175488472	2.835538626	2.938956499	2.351195097	1.300645232	3.075737715	2.75728631	2.558369637	1.98293972	2.329081535	1.641815782	1.973554134	3.35246253	2.556168795	2.671360493	1.676603079	1.696663499	1.416988492	1.574225783
GSM1524070	1.150715709	1.854135871	2.213287354	1.136581421	1.406459332	0.778499365	2.069191933	3.078742027	1.687747836	1.61695981	0.793322384	1.600684881	1.686989903	1.722949147	1.605591416	1.840638638	1.887186885	1.683220029	0.945032179	1.909182429	0.900760293	1.676919103	3.254817724	3.513573885	3.63522315	3.434318781	3.039626122	2.652941942	2.663230896	2.496096373	2.497886181	2.703254461	3.106277227	2.647436619	1.459325075	2.865705729	2.930123806	2.660049915	3.415669918	2.024075985	1.762503266	2.029989481	2.905820608	2.604052305	2.776085138	1.787464619	2.229193687	1.419094563	1.638336897
GSM1524071	1.042826891	1.993117571	2.17235899	1.177137733	1.440314054	0.768875778	1.85768497	3.122487783	1.637529731	1.210807323	0.828110039	1.638398886	1.504453063	1.350420594	1.635503173	1.842864037	1.636315346	1.819808722	0.877227604	1.878186703	0.931253791	1.992431164	3.120112658	3.679080009	3.534922838	3.319099665	3.24990797	2.708628416	2.869441271	2.42566967	2.68290019	2.602567196	3.000016928	2.373261213	1.375191092	2.996660233	2.705367088	2.671231508	3.098983288	3.076020718	1.88651228	2.06363678	3.614015579	2.457319975	2.575500011	1.973331332	2.160636187	1.681295872	1.660343885
GSM1523745	1.419872999	1.769453645	2.076526165	1.458258271	1.733157277	0.797837913	1.663187742	3.271608829	1.556024909	1.057929039	0.856722295	1.69164741	1.29810679	1.386688352	1.54007256	1.624831676	1.74758029	1.954176188	0.959492207	2.099357128	1.069831729	1.613899231	3.202194452	3.597163916	3.724538803	3.219106436	2.997835875	2.521395445	2.618400335	1.987587571	2.518004417	2.399033546	1.509376764	2.119395018	1.467517018	3.123707056	2.632051706	2.457090378	3.04145956	1.979783297	1.856293917	1.97146678	3.237848759	2.608878136	2.668691635	1.662720561	2.017264128	1.737513542	1.465528727
GSM1523765	1.331377983	1.689537764	2.152507782	1.233645082	1.477135539	0.706439137	1.676651239	3.181254864	2.247525215	1.116982102	0.879630744	1.6822896	1.336100221	1.436558723	1.517380238	1.752675414	1.611452341	1.842770815	0.997347891	2.247302532	1.107347012	1.476529241	2.931100845	3.783706188	3.698659182	3.042158127	2.939572334	2.630466223	2.956875801	2.22133255	2.847126484	2.770364761	1.701415777	2.074448824	1.574503064	3.147957802	2.695991039	2.620188475	1.892006397	2.041258574	1.906218886	1.946182132	3.222752094	2.457794666	2.4187572	1.729900122	2.094318628	1.722527146	1.671639085
GSM1523771	1.265369892	1.751896501	2.287415266	1.434750557	1.527635455	0.921889961	1.940168381	3.147274494	1.75619781	1.031952739	0.742942035	1.530827522	1.433527112	1.573740244	1.526220322	1.515464544	2.063705683	1.681443453	0.943871737	2.200582027	0.927108586	1.642532587	3.121093988	3.732567072	3.625048161	3.26987195	2.67003417	2.477452993	2.849269629	2.01293087	2.770792723	2.610320568	2.654957771	2.766132593	1.444860935	3.046176672	2.777961731	2.633894444	1.925650597	2.43996501	1.884084105	1.975175142	2.955917597	2.434779406	2.576513529	1.631417632	1.879541278	1.434025645	1.573740482
GSM1523774	1.140053272	1.811009765	2.227803707	1.219436646	1.420908928	0.813335776	1.892377257	3.188609123	1.802493572	1.510725617	0.914158225	1.620056391	1.451074719	1.695853114	1.78572619	1.653337479	2.155736685	1.682704806	0.853912234	2.051424265	1.321184158	1.765336871	3.175333738	3.682550907	3.624566793	3.270145893	2.585910797	2.488838911	2.942499399	2.121504545	2.723199844	2.708010435	2.929763317	2.93644309	1.481719017	3.018779755	2.919485092	2.673728704	1.560509682	1.578383923	1.910667181	1.825463295	3.871260881	2.415728331	2.399970055	1.812634587	1.73969388	1.622689009	1.432826638
GSM1523783	1.14058578	1.65814364	2.110067368	1.485271573	1.542381644	0.810260773	1.868566632	3.166528463	1.586410284	1.318760276	0.785637736	1.568078518	1.373979688	1.588220716	1.650172353	1.589378476	1.902542591	1.566307187	0.925809622	1.916470408	1.278984666	1.850657463	3.16722393	3.75995779	3.601149559	3.228239536	2.975311279	2.59509182	2.835895538	2.335131884	2.511798859	2.698606491	2.870522499	2.645433903	1.514052033	2.898993731	2.9526546	2.722656488	1.865736127	1.836905241	1.820792913	1.974539995	3.865191936	2.324771166	2.482099295	1.766615033	2.056042433	1.744911909	1.407743573
GSM1523784	1.24599874	1.797522902	2.078424692	1.30854702	1.666356325	0.812593758	1.952499509	3.227451086	1.703310847	1.667612314	0.800998986	1.57390368	1.34208703	1.608533859	1.741480827	1.742695808	2.015318871	1.702119589	0.932080984	2.169593573	1.360507131	1.71621716	3.136603117	3.805494547	3.565926075	3.242228508	2.798094511	2.579368591	2.929635286	2.195805788	2.709466934	2.855484486	2.921692848	2.762861013	1.450552225	2.967688084	2.915516138	2.772268772	1.608559608	1.530831933	1.735539317	1.949180365	3.676064014	2.427754164	2.49570322	1.816203117	2.004189014	1.761983633	1.564928889
GSM1523797	1.485298276	1.825476885	2.64329505	1.429654956	1.568366051	0.855626583	1.791766047	3.223757505	1.502037644	1.23620975	0.795239687	1.595965266	1.238728166	1.292559505	1.595797896	1.560064197	1.540461063	1.616602421	0.885947824	1.931020141	1.117011547	1.483352661	3.15523982	3.749864578	3.604045391	3.339464188	3.072348118	2.607671976	2.719352961	2.246234417	2.459753752	2.591142178	2.50678587	2.606914043	1.472353339	3.224798918	2.940180063	2.730412006	1.984881401	2.377003193	1.638795614	2.090794563	3.54156971	2.464262247	2.527845383	1.730387211	2.058326006	1.812705994	1.489946365
GSM1523805	1.317746758	1.906129241	2.222276449	1.301226139	1.721336126	0.819544852	1.86942482	3.272400618	1.641900659	1.171155691	0.827775598	1.594760537	1.524126887	1.552278638	1.64831686	1.495930433	1.731864452	1.744856596	0.927063107	2.01003623	1.09911406	1.66814959	3.244395971	3.837443113	3.64334774	3.223615885	2.918051004	2.512131929	2.860880136	2.245835781	2.815308332	2.613763332	2.397461891	2.726965666	1.386627555	3.008729219	2.649494171	2.741388321	2.563691139	2.449253559	1.88544333	1.956458092	3.396804571	2.402727842	2.610919952	1.764515996	1.867717147	1.556984663	1.493625998
GSM1523806	1.399234772	1.794086099	2.127820969	1.391655922	1.473957777	0.801712394	1.903364182	3.245262861	1.947973251	1.132227421	0.730945706	1.566373467	1.381708026	1.366126299	1.778224587	1.622216582	1.731001735	1.818119645	0.853980243	2.06771183	1.031130672	1.672601223	3.24886322	3.773341656	3.735159159	3.107252836	2.833825588	2.791476727	2.841922045	2.200795174	2.571061373	2.738691568	2.385108232	2.798843622	1.404959559	3.000848532	2.721085787	2.589836836	3.287220478	2.565915108	1.992136478	2.049641132	3.681353092	2.48546052	2.553220749	1.765820622	2.030836821	1.68372333	1.433820128
GSM1523815	1.391413689	1.922637463	2.253189325	1.241461515	1.603257775	0.973708332	1.991509676	3.401816368	1.557439089	1.336251616	0.798545897	1.554822683	1.354674697	1.680358648	1.571254611	1.529622555	1.407186151	1.822651744	0.918991029	1.734736204	0.821146667	1.36244452	3.369639397	3.58012557	3.758847237	3.116129875	2.873723745	2.882218361	2.861258268	2.281336784	1.947795033	2.872820854	3.345623255	2.540557861	1.453987718	2.914299965	3.018542051	2.832172632	1.921870351	1.399823785	2.004082203	1.983950257	2.023200989	2.544032097	2.872809172	1.775036335	1.987317324	1.414102793	1.708354354
GSM1523832	1.388552904	1.941336393	2.277259588	1.241411567	1.517302513	0.857818663	1.770955801	3.352203846	1.659636497	1.087415814	0.779092729	1.558876872	1.492037416	1.383188009	1.455303073	1.607928514	1.718225837	1.909269214	0.944174588	1.933570504	0.990379989	1.570401549	3.240049124	3.666966915	3.793619156	3.20383811	2.623655558	2.584879637	2.788530111	2.225919008	2.688249588	2.610908747	3.042636633	2.775027752	1.370992303	3.104079962	2.621903896	2.793627501	2.088182926	1.528486371	1.854903817	1.877070189	3.488516331	2.667624235	2.593313456	1.752168298	1.902866006	1.824276686	1.441740513
GSM1523838	1.451591015	2.035774231	1.858117938	1.883562803	1.629471064	0.910640717	1.660509348	3.331634283	1.811993957	1.054644108	0.782899201	1.684076786	1.388987064	1.497197032	1.710591555	1.555292368	1.649030924	2.075802326	0.986733556	1.863561153	1.147575498	1.592647314	3.21489501	3.740646839	3.665600061	2.914036274	3.233122349	2.521565437	2.814098358	2.189319134	2.150728941	2.669530869	3.070211172	2.133379221	1.432806849	3.066965818	2.647900581	2.301287651	3.544013977	2.48525691	1.708707333	1.943818688	1.884358406	2.57020092	2.644781828	1.821637273	1.96400547	1.343415022	1.721354246
GSM1523843	1.303988814	1.798756838	2.30198884	1.419534087	1.508109093	0.810943544	1.840812564	3.267497063	1.610758185	1.011269569	0.807805538	1.589277983	1.166933775	1.506364107	1.536665678	1.605939388	1.683619499	1.837855577	0.93061316	1.755367041	1.206822872	1.715927958	3.206367016	3.698436499	3.703424692	3.20296216	3.044394732	2.561496735	2.695005894	2.15024972	2.628832817	2.559883595	2.983460426	2.573443651	1.456192851	2.944614887	2.707517862	2.30580759	1.655230641	1.456192851	1.851398945	2.02026248	3.418999195	2.29104352	2.565597296	1.624577284	2.115410566	1.677918077	1.635324717
GSM1523844	1.429265738	1.861430407	2.232066631	1.481400132	1.512577295	0.845285952	1.900632977	3.319698572	2.1637609	1.063580275	0.777512014	1.487282753	1.544654727	1.656485915	1.633104324	1.477018714	1.679218411	1.809556365	0.882639527	2.091853142	1.025947571	1.917899132	3.30307889	3.737335682	3.77290535	3.284155846	2.836825371	2.964482307	2.84562254	2.156621218	2.722980738	2.778190374	2.955316067	2.787393093	1.485778093	3.090650797	3.116256475	2.61678791	1.573639989	2.162004709	1.839099646	1.856512547	2.732090712	2.491121292	2.581716537	1.825877905	2.124162912	1.57482183	1.566054344
GSM1523846	1.217233181	1.719225645	2.15639019	1.304841876	1.560316443	0.796326101	1.844058871	3.369350672	1.708810687	0.992840588	0.819549024	1.617122293	1.352950692	1.454479098	1.589039803	1.51753521	1.576102734	1.623538733	0.903827488	2.644938946	1.035606384	1.679308772	3.305252075	3.788053036	3.694357634	3.150823832	2.675520658	2.480816364	2.8791821	2.33131218	2.477306128	2.630984306	2.746535778	2.779800415	1.563235283	3.145417213	2.779373407	2.690616846	1.573973894	1.903339386	1.887918353	1.915623665	2.401686907	2.741140127	2.621390104	1.619132638	1.910845757	1.564905882	1.706290364
GSM1523850	1.192761898	1.810194612	2.11635375	1.195619226	1.401909947	0.827186465	1.911642194	3.290297031	1.671552658	1.271953225	0.841449916	1.592461586	1.593492985	1.618588805	1.656745672	1.585567355	1.854370952	1.770571709	0.978233993	1.915645838	1.0673244	1.639590263	3.209060907	3.712735415	3.669089079	3.219702244	2.731462002	2.5295825	2.843984365	2.069214821	2.597575665	2.67777729	3.04413867	2.816093922	1.498670578	2.940768957	2.764948606	2.624006987	1.553848147	1.407115579	1.908355236	1.927946568	3.68661809	2.476296186	2.664493084	1.765502095	1.746703386	1.558561087	1.533569336
GSM1523857	1.331832886	1.741597056	2.259266138	1.1912781	1.682388186	0.84611702	1.791574836	3.227360487	1.513677001	1.107948184	0.83188647	1.584501505	1.451271415	1.553220034	1.670549393	1.496483564	1.523795366	1.829025984	0.845098674	2.021687031	1.176598668	1.495867968	3.234260321	3.68020606	3.535233021	3.348254204	2.590881824	2.580471277	2.787307024	2.152467728	2.552237749	2.564752817	2.966878653	2.734191656	1.495006084	3.266687155	2.93940568	2.76092577	2.019714594	1.676332235	2.183831692	1.852098703	3.186658382	2.447201252	2.530562401	1.635139346	2.165447712	2.060909033	1.662620306
GSM1523866	1.424724936	1.839272499	2.350714207	1.460877776	1.588294148	0.865255058	1.796150804	3.300222158	1.546832919	1.24174428	0.794200838	1.563400984	1.407390833	1.439112067	1.541865349	1.57326889	1.785817623	1.790219903	0.860065579	1.833997846	1.498778701	1.672848701	3.253920555	3.724002838	3.66541338	3.30840683	3.023512125	2.626544237	2.747072697	2.193093538	2.811591148	2.710298777	3.271861792	2.662252665	1.474446416	3.170565128	2.773504496	2.678887606	2.052658796	1.443188906	1.786820173	1.99591434	2.509415388	2.668038368	2.662410259	1.761004686	1.908393621	2.009050846	1.514388919
GSM1523867	1.478452802	1.72631979	2.243929148	1.485615611	1.73970592	0.808578014	1.787446499	3.362101793	1.529457808	1.016376257	0.810768902	1.627385855	1.33883214	1.327377558	1.501428366	1.605965137	1.526660085	1.757940531	0.972550273	1.961000681	1.673869729	1.792925835	3.266536713	3.713858128	3.66836071	3.16618824	3.103859901	2.578610897	2.6078403	2.342335939	2.541358471	2.459190607	2.516461134	2.563796759	1.465890646	3.157386303	2.867507219	2.56680131	1.755190253	2.27669549	1.713547707	1.989770651	3.557533503	2.614456177	2.703668833	1.717212081	1.987710476	1.658240795	1.805199623
GSM1523868	1.604049444	1.875872016	2.286159754	1.860519767	1.876399398	0.908128321	2.014569521	3.428906202	1.740566254	1.097835064	0.794699907	1.541523457	1.454690695	1.663663268	1.839988947	1.4782722	1.586308956	1.713652611	0.915377438	1.932206273	0.846293151	1.657074094	3.299761295	3.846516132	3.75999403	3.109615803	3.202158213	2.496532202	2.789344788	2.261385202	2.696443081	2.71589613	2.607256651	2.647009373	1.435252309	3.184244156	2.623161793	2.540653229	2.984679937	3.062125444	1.85151422	1.941741347	3.023229122	2.548314333	2.703862667	1.66480279	1.612439513	1.419119716	1.560634971
GSM1523873	1.378795981	2.191937208	2.04278779	1.588159919	1.700087667	0.996495664	1.602300525	3.402382612	1.304489017	1.131136775	0.810923934	1.588219762	0.931197166	1.284494638	1.304639935	1.401741385	1.45059073	1.640396357	0.909996212	1.468485951	1.098931074	1.840121984	3.319283009	3.779476643	3.685290575	3.239663839	3.273704052	2.654035568	2.770691156	2.371204138	2.743137836	2.366143942	2.929238558	2.528936148	1.410447121	3.085220337	2.747891188	2.400627851	3.11022687	2.513823986	1.772113323	1.887194395	3.389841557	2.802228451	2.536956072	1.861477375	1.924419761	1.56459558	1.585774541
GSM1523882	1.629068017	1.971408367	2.137856483	1.615941644	1.754319668	0.823290527	1.653753161	3.407135725	1.309764147	1.244439244	0.79160893	1.624857545	1.058869123	1.28778255	1.46167016	1.293732405	1.416868448	1.233290911	0.975205362	1.676860094	1.883542776	2.000075817	3.303478956	3.530341387	3.792288542	3.260211945	3.333618402	2.623452663	2.592322111	2.367296934	2.21748662	2.548564434	3.051640511	2.729305506	1.470120668	3.057417154	2.626085758	2.554451227	2.659632444	2.713300228	1.840248466	1.961885571	2.60398984	2.863180637	2.653350115	1.795555353	1.975850701	1.541171432	1.570747375
GSM1523890	1.473563552	1.925358653	1.971099019	1.600144267	1.499895215	0.920970559	1.589897752	3.258095741	1.52112484	1.072349191	0.835853696	1.61197722	1.240508556	1.353757739	1.399135113	1.665732861	1.53743124	1.748912096	0.974074662	1.743598223	1.431259751	1.594119072	3.237348795	3.756733894	3.710962296	3.245223761	2.845805168	2.514791489	2.689106226	2.236149073	2.568280458	2.424642801	2.969628334	2.604296446	1.417520404	3.125118971	2.87404871	2.663985252	1.930682421	1.548664093	1.861739039	1.967780113	3.655973196	2.431261301	2.697749615	1.76135087	1.834776878	1.767870784	1.715603352
GSM1523918	1.168342829	1.731580734	2.566182613	1.35476923	1.496002078	0.750729382	1.982061625	3.265263319	1.865857959	1.242716551	0.876445532	1.520895958	1.526992917	1.694786549	1.674770474	1.870248437	2.145911455	1.689790249	0.89717865	2.704270124	0.848990679	1.735680938	3.177759886	3.656117678	3.628603458	3.269655228	2.630457401	2.642307997	2.915094137	2.095863342	2.356611729	2.744840384	2.456728935	2.833326578	1.594309449	3.022025108	2.682430029	2.742345572	3.375798464	2.880270958	2.027982235	2.151567459	3.256759167	2.388363123	2.453446865	1.81020534	1.831655025	1.535888672	1.523184657
GSM1523929	1.542049646	1.999123335	1.996623874	1.326794505	1.630346298	0.82340014	2.198344469	3.405663729	1.482307553	1.206227422	0.805677593	1.524915576	1.405842543	1.566742539	1.54900074	1.618396759	1.725223422	1.785815001	0.995699465	1.646612287	1.444266677	1.779167891	3.326519966	3.740715981	3.841305256	3.273514509	3.215966702	2.706540346	2.802885056	2.287873507	2.6122756	2.767156601	2.959774494	2.442980289	1.405335665	2.960904837	2.520516634	2.537090063	2.419444561	2.728510857	1.690256119	1.981660843	3.041625261	2.74131918	2.832694769	1.74967432	1.973748922	1.631958008	1.59821701
GSM1523942	1.319578767	1.998628974	2.313843489	1.250335336	1.359069705	0.740837276	1.808834791	3.294860601	1.597000837	1.241211057	0.922732174	1.587446451	1.526512504	1.703415871	1.52625668	1.586648703	1.672338963	2.076730013	0.915294945	1.814022064	1.276541471	1.629680634	3.269465923	3.782971621	3.620048285	3.271335125	3.068106651	2.66617918	2.784666777	2.304949999	2.479249716	2.662373066	3.010582924	2.596362114	1.534315586	3.041971445	2.649599791	2.536336184	1.870868921	1.051186562	1.764931679	1.911803246	3.141717434	2.566610098	2.752905369	1.711063862	2.220713377	1.888412356	1.55114305
GSM1523943	1.183719516	1.96933949	2.224274158	1.198043466	1.495038986	0.807572007	1.781018734	3.334666014	1.582493544	1.071969986	0.815802693	1.546770334	1.383701563	1.362824202	1.490000963	1.786737561	1.625316739	1.88302207	0.972621858	2.04270196	1.275902271	1.651934028	3.305776119	3.760653496	3.681199312	3.241433859	2.823725224	2.642062426	2.725095272	2.146038294	2.72822094	2.595416307	2.980721235	2.594355822	1.56988132	3.136946201	2.875962734	2.565353632	2.583489418	2.188052416	1.856376767	1.930119991	3.591083288	2.512810469	2.587930679	1.790076375	1.64678371	1.596595645	1.643847704
GSM1523944	1.252595067	1.796550274	2.062465906	1.335758567	1.545441985	0.837923288	1.828876734	3.315053701	1.764172196	1.178849697	0.894661784	1.685511112	1.515108705	1.231333733	1.621871352	1.633245587	1.716308713	1.859169602	0.941396058	1.783394098	0.880801737	1.631993413	3.255771875	3.732603312	3.694161892	3.333052158	2.895566702	2.778454542	2.700769901	2.203094006	2.060852766	2.556653261	2.840597391	2.631359816	1.641414762	3.09655714	2.666830778	2.565853119	1.718084455	1.46445787	1.877297759	2.040755272	3.129230738	2.524068356	2.845228672	1.636985064	2.105181456	1.855239749	1.331763983
GSM1523946	1.063916445	1.908276439	2.283386946	1.423233747	1.505392313	0.782560229	1.897239804	3.334879398	1.604422092	1.11437273	0.785778642	1.5440346	1.27879715	1.339402556	1.521029353	1.601201415	1.543288708	1.939432979	0.922134042	1.969994783	1.341395617	1.601547003	3.215491056	3.738075972	3.819281816	3.180737257	3.087610483	2.730956078	2.723978996	2.197992086	2.71237278	2.529292345	1.73547101	2.622564793	1.404319167	3.171426058	2.847666264	2.414573431	2.133548737	1.435875177	1.876449108	1.998331308	2.552869081	2.405415297	2.6661551	1.741869211	1.951864362	1.34578979	1.651524067
GSM1523951	1.269654512	1.530651093	2.150511026	1.243608475	1.401909947	0.785255671	1.840214729	3.311372042	1.646275282	1.143686771	0.835966587	1.581745625	1.697601199	1.973918796	1.665057063	1.836717963	1.83806479	1.742051601	0.94468087	1.539417744	0.837957978	1.855188847	3.293192863	3.747375011	3.641881943	3.300369263	2.764004946	2.651258707	2.815730572	2.247250319	2.622453928	2.893618107	2.035357475	2.93021822	1.553947568	3.012575626	2.749498606	2.610146284	1.706654072	2.021854401	1.799918532	2.028128386	2.206003189	2.450106144	2.605644226	1.684448838	2.255006313	1.827038407	1.588921547
GSM1523953	1.098763704	1.857180834	2.34112978	1.074360967	1.392357588	0.713580132	2.120602131	3.400555372	2.010241508	1.202828526	0.808600247	1.740130424	1.46348989	1.697988272	1.636453271	1.904489756	1.75728488	1.878256202	1.009969234	2.059520006	1.272556782	1.822806716	3.355885506	3.642640591	3.702409983	3.262093544	2.905984402	2.950095177	2.99147296	2.238119125	2.628588915	2.911705017	1.738106608	2.825788021	1.53541553	2.998929739	3.029881954	2.553130627	3.465508461	1.971107364	1.938950658	1.902084827	3.206908703	2.700488567	2.572145939	1.762939095	2.094806671	1.944341063	1.54292357
GSM1523955	1.10792613	1.663695574	2.255305529	1.35127914	1.317481518	0.76969099	1.747607708	3.118749142	1.939900279	1.014704108	0.80949825	1.684289336	1.502360106	1.424097657	1.711758018	1.69020617	1.869162083	1.885955095	0.947156549	1.984431267	0.895797551	1.785845637	3.16173625	3.489894867	3.609172106	3.480954409	2.2824049	2.583140612	2.797235727	2.52969408	2.880970001	2.804245949	2.693582773	2.9463346	1.602785468	2.855381727	3.012431383	2.753754854	1.601720691	1.544617414	1.901450276	1.797876596	3.557831287	2.362110138	2.479469061	1.920179129	1.785845637	1.946810961	1.376087189
GSM1523973	1.018363714	1.64294529	2.171341419	1.018363714	1.45990181	0.748669684	2.043855906	3.279318333	1.900367141	1.159623265	0.818197727	1.770105481	1.506893039	1.799187303	1.652579665	1.916690469	2.039551258	1.974859118	0.97828728	2.134120226	0.789340973	1.821418762	3.315303564	3.668005228	3.630349636	3.290558815	2.888738632	2.699863911	2.902595758	2.288978577	2.866065264	3.021669865	2.883671761	2.869255781	1.458973765	2.922985554	2.726629972	2.762452364	2.194933176	1.306876302	1.87276566	2.090309381	2.669528246	2.512809038	2.616341352	1.817733526	2.108458996	1.667901278	1.470650434
GSM1523976	1.182701945	1.676175594	2.372231007	1.179139018	1.437607884	0.776860535	1.895250797	3.233101368	1.778560162	1.296309829	0.922814071	1.621204972	1.382894158	1.569916844	1.851250529	1.462937474	2.003619909	1.527431846	0.841646791	2.394323349	1.142288089	1.726264119	3.133047819	3.621740103	3.57007432	3.195346117	2.890285015	2.801113367	2.836163521	2.368812084	2.634459972	2.757795811	3.150305986	2.761676788	1.638865113	2.960675716	3.152626991	2.817181349	1.429306149	1.504608154	2.241198301	2.006980181	3.524176121	2.378323555	2.589200258	1.851714373	1.952825189	1.917572498	1.469334006
GSM1523979	1.355186701	2.012616158	2.156179667	1.305519581	1.583283782	1.114438653	1.902013779	3.354548931	1.732999206	1.181234717	0.816622436	1.635236144	1.482079983	1.486062884	1.561316729	1.548419833	2.162920713	1.500626087	1.054457188	1.86870873	1.329562426	1.868310809	3.254760504	3.691277981	3.848271132	2.848346472	3.257758617	2.66976428	2.75812459	2.304772615	1.87787962	2.745082855	2.623853922	2.14880085	1.489729643	3.057600975	2.348912954	2.56153512	2.370992899	2.89032793	1.6563766	1.906197548	2.379483223	3.122565985	2.684051514	1.675197363	1.788761377	1.427592397	1.621452212
GSM1523980	1.096304536	1.748164177	2.397545815	1.369663239	1.457491755	0.788874984	2.199468374	3.243522882	1.798679709	1.330159426	0.785051286	1.478051901	1.62278676	1.744839311	1.700829744	1.732780457	1.97919476	1.710855842	0.907178879	2.212268829	1.029316068	1.731425762	3.182696819	3.677427769	3.679462433	3.272087812	2.795618057	2.570772409	2.979506731	2.27173233	2.834523201	2.744310617	2.407311201	2.875738859	1.544126749	2.98157835	2.843005896	2.712893486	3.076674223	1.523426652	1.785657287	1.998304009	3.458115101	2.363268852	2.459904909	1.964348078	1.990846515	2.041926146	1.380804181
GSM1523983	1.301673651	1.583246708	2.339820862	1.221319318	1.671876907	0.884360254	2.086732388	3.327194214	1.683571339	1.232115149	0.803227484	1.589519143	1.545699716	1.555626631	1.766475916	1.652976751	2.1314044	1.968455195	0.897222936	2.282654762	1.318282008	1.633319139	3.271214724	3.706320524	3.773480177	3.194876432	3.08184886	2.515431404	2.85822773	2.383125782	2.088615417	2.646593332	2.850200891	2.527350187	1.477835774	2.887392521	2.660800219	2.58037138	1.533840775	1.571000338	1.906988025	2.008298159	3.255287409	2.450305939	2.591250658	1.846307516	1.989047527	1.493748069	1.796311259
GSM1523987	1.181950331	1.797207117	2.10676384	1.122246742	1.48779583	0.667173088	2.140684128	3.236075401	1.867621422	1.844321728	0.87741065	1.557143807	1.488571405	1.577317119	1.765291929	1.708577633	2.080857277	1.696831465	0.955099523	2.361164093	1.015531659	1.730410457	3.081731558	3.739882231	3.629283905	3.329409599	2.828492165	2.615098953	3.013448715	2.349170208	2.706506491	2.748219967	2.97022891	2.798728466	1.496219873	2.954941034	2.886150837	2.805459261	1.488080621	1.274783373	1.846489668	2.005288839	3.833478451	2.439563751	2.544837713	1.873951197	1.84027338	1.704719663	1.487722516
GSM1523988	1.05629766	1.836437702	2.625296116	1.204892039	1.382641315	0.817699552	2.147891045	3.21575284	1.826235175	1.164019108	0.835102677	1.543571949	1.740891337	1.779922962	1.728304982	1.758747339	2.209481955	1.787754655	0.874903381	2.276832819	0.874837399	1.874230742	3.15421629	3.681732178	3.498269558	3.368540764	2.567016602	2.784938097	3.116193295	2.068555117	2.683820963	2.916592121	2.443296432	2.974387407	1.501169086	2.974011421	2.862567663	2.653280973	1.486184716	2.393314123	2.133952618	2.089170933	2.567509413	2.340161562	2.468785286	1.899133205	1.764965653	1.666045427	1.536143541
GSM1523990	1.221973777	1.798796296	2.434581757	1.112026453	1.409826756	0.898520291	1.905250192	3.202372074	1.541121244	1.093460202	0.887725413	1.524158239	1.341733694	1.595993042	1.518848419	1.655761003	1.719445705	2.276945114	0.992787242	1.841959476	0.912275612	1.78512013	3.252923965	3.578668594	3.7002666	3.429207087	2.607478857	2.697009802	2.7879107	2.236369371	2.465826035	2.656069756	3.016269207	2.750757217	1.509825587	3.216644049	2.483389139	2.794809341	1.795200825	2.392879009	2.126474857	1.964682221	3.380594015	2.586342096	2.773778439	1.662797928	2.011842489	1.897861481	1.754251361
GSM1523993	1.162408352	1.842017293	2.281193018	1.308663845	1.460116148	0.84103024	2.034322262	3.181733608	1.818281412	1.270267725	0.814538121	1.594472766	1.636193752	1.626552701	1.796555996	1.648208857	2.145316362	1.5926193	0.992372811	2.465010881	0.849553585	1.845416784	3.154526472	3.679308891	3.638085842	3.261741161	2.723818541	2.485572815	2.903655767	2.304334402	2.659934521	2.776667118	2.525652409	2.83891511	1.470520735	3.231752634	2.676912546	2.773129225	2.886291981	2.574806452	2.013126612	1.834466815	3.660103321	2.474643707	2.535190821	1.858972549	1.906358838	2.037251949	1.424333692
GSM1523994	1.089630723	1.697929621	2.21095562	1.236171484	1.392501235	0.694797397	1.872231722	3.198774815	1.77115643	1.223036647	0.776157022	1.522098899	1.377786398	1.355403185	1.670354605	1.730214834	1.761589885	1.67251122	0.934877872	2.134163857	0.905359149	1.717886925	3.157587767	3.768365622	3.642432928	3.302449465	3.032606125	2.627701521	2.86872983	2.267503023	2.642794371	2.574123859	2.650936127	2.715181112	1.553146482	2.988404989	2.993050098	2.624036312	2.292246819	1.994676828	1.83718276	1.983569622	3.761785269	2.463104725	2.475018978	1.857637405	1.934980154	1.691966295	1.541783571
GSM1523995	1.276835918	1.805869341	2.267273664	1.073920608	1.484304667	0.71834451	1.759702444	3.187748194	1.969509602	1.22540915	0.917903423	1.646053433	1.772241592	1.537493467	2.200198174	1.953482389	2.628967047	2.014623642	0.913169682	2.516958952	0.886615872	1.759773135	3.186556101	3.716778278	3.649844408	3.546437263	2.79198122	2.533810139	2.749475002	2.343548059	2.275150776	2.905634403	2.893115759	2.467960358	1.431777477	2.627076864	2.818610191	2.773902655	1.529066563	1.30742979	2.13884306	2.076080084	3.121199369	2.553016186	2.539721727	1.74762249	1.780079126	1.962377787	1.495672941
GSM1523998	1.193080902	1.932145357	2.349642992	1.400301576	1.616072536	0.817968607	1.49641645	3.317151785	1.785494685	1.301270843	0.776063144	1.559042215	1.505863905	1.406309485	1.471906304	1.529127002	1.629361272	1.69172895	1.031327605	2.318781853	1.06446588	1.718587399	3.23147893	3.752278566	3.648266792	3.244793177	2.992253542	2.618098497	2.760348082	2.311736584	2.482000351	2.643703222	2.174465656	2.408634663	1.444603801	2.847378492	2.639295578	2.502690315	1.511309385	1.074853778	1.751772165	1.989072204	3.577554941	2.635187149	2.442213535	1.684002399	1.961043596	1.926272869	1.821737289
GSM1524002	1.188875198	1.659587741	2.316190958	1.391360044	1.600438356	0.722556591	2.058731794	3.252680302	1.674226165	1.092691064	0.831039071	1.542974353	1.356974244	1.485245824	1.664715767	1.795096397	1.956914425	1.781790614	0.900567651	2.132112741	0.979471564	1.747567892	3.220993996	3.853334427	3.675729752	3.086286068	3.03042078	2.507122755	2.83893466	2.262508631	2.251179934	2.730707169	1.656004906	2.444871187	1.325784326	3.049238205	2.423730135	2.547976017	3.418746471	2.736176491	1.894271255	1.980292201	2.372768879	2.440402031	2.653875351	1.73211062	2.110803604	1.762419224	1.549149752
GSM1524006	1.189138651	1.835734725	2.472884417	1.170276999	1.341126561	0.899968565	1.890302777	3.157627106	1.656975627	1.080999613	0.817443967	1.583727121	1.35624063	1.638792276	1.708721161	1.571213126	2.030975342	1.737154961	0.87556982	2.183238745	0.87333107	1.607038736	3.151076794	3.700004816	3.652709961	3.362203836	2.756839275	2.546413183	2.879559278	2.04526186	2.765063763	2.678339958	2.776204586	2.83528924	1.530675292	3.00591445	2.81806469	2.794666052	2.306524038	2.085197449	1.995671391	1.857706904	3.197260618	2.312212706	2.561414003	1.772367716	1.640793443	1.632831812	1.535384297
GSM1524010	1.073060513	1.714520931	2.326201439	1.35638988	1.498271465	0.782042503	1.762228727	3.171889782	1.646188259	1.109763265	0.816911459	1.595105171	1.231323361	1.39498198	1.696544528	1.71089375	1.962070823	1.567460537	0.921102762	2.093968153	1.277605057	1.633763552	3.167079449	3.724824667	3.614936829	3.322386742	2.873279572	2.561363697	2.882017851	2.179474354	2.69439435	2.738605738	2.58604598	2.822773457	1.536999583	2.988985538	2.743732452	2.832295656	2.554799795	1.601938367	1.926477909	1.883577824	3.690672874	2.379070997	2.415961027	1.905395269	1.812976956	1.622767806	1.510160923
GSM1524017	1.131206274	1.823166251	2.122692108	1.218913436	1.453355312	0.731216908	1.813650012	3.278653145	1.636526108	1.032664418	0.840346575	1.572445512	1.386372089	1.527415991	1.55504024	1.67412734	1.727876902	1.832630277	1.060667753	1.991976261	1.018226385	1.908864379	3.230924845	3.706678629	3.804519415	3.201487064	3.308120966	2.580307484	2.79353857	2.266518116	2.314099789	2.391335249	2.78770113	2.530724049	1.526084423	3.045634985	2.851099014	2.478221655	1.996055841	2.0291574	1.853056431	1.970486999	3.606125593	2.8338027	2.718091249	1.594721794	1.740872145	1.788084507	1.569838285
GSM1524023	1.23555088	1.880071998	2.261970758	1.281459451	1.472885847	0.764727592	1.905765176	3.302831888	1.472697496	1.22001338	0.847245276	1.640154958	1.31398356	1.472369909	1.534314275	1.779033065	1.427035689	1.802131414	0.967558265	1.85546279	0.996523082	1.618078113	3.26718092	3.529630899	3.655602932	3.146798849	3.123785257	2.74245429	2.749111652	2.327022076	2.351845741	2.802043438	2.23781991	2.638064146	1.459083438	2.960327148	2.747839212	2.506100416	2.369482517	2.179308414	1.772826791	2.062157154	3.223600626	2.50583148	2.621820211	1.83612287	2.107283354	1.741547585	1.570749283
GSM1524024	1.213091493	1.589183092	2.33244586	1.040456057	1.490667462	0.809311032	1.894424438	3.169318914	1.603042841	1.264435291	0.861159861	1.523581862	1.353866458	1.542852521	1.552334666	1.775464416	1.755700946	1.731137037	0.94949168	2.141512156	0.978659332	1.572904706	3.107923985	3.613997459	3.639735699	3.198925495	2.632799149	2.531802654	2.783114433	2.23861599	2.642313719	2.870055199	3.076899767	2.872129679	1.568837404	3.007440567	2.582830906	2.610650778	2.47831893	2.135432005	1.732829094	1.991497993	3.428505898	2.285129309	2.494602203	1.667005062	2.005785704	1.785592318	1.425377965
GSM1524028	1.202751756	1.811435103	2.458340645	1.212722778	1.460572243	0.809599698	1.691751242	3.193205833	1.814072967	1.655326366	0.797739685	1.558475018	1.463662982	1.277296662	1.599538565	1.65103817	1.700813174	2.080449343	0.996946037	2.38156724	0.947454333	1.647426605	3.193491697	3.659275532	3.780708075	3.253809214	2.743438244	2.549392939	2.81067276	2.147146225	2.34698081	2.54113102	2.808633327	2.52207303	1.55184567	3.364898205	2.613880634	2.702012062	2.244608164	1.609023094	1.730706573	1.922859788	3.593277693	2.374545813	2.543575764	1.754489779	2.035147905	2.000781298	1.573233128
GSM1524033	1.109028578	2.00540781	2.184857845	1.186677694	1.473963499	0.806264341	2.340318918	3.255904198	1.912258983	1.49348712	0.819413006	1.600500941	1.686729074	1.722533464	1.793070436	1.803841829	1.925294518	2.073680639	0.97021544	1.657965422	0.888164878	2.00518775	3.237117052	3.517664909	3.573590279	3.288445473	3.038765192	2.719479322	2.986065388	2.615078688	2.820898533	2.965292215	1.986167312	2.829241514	1.513623714	2.950891018	2.645242691	2.766932011	1.707630634	1.838371515	1.891818404	2.099201918	2.817214727	2.271900177	2.735218048	1.921798706	2.246310234	1.792206764	1.479296565
GSM1524037	0.874481916	1.815332174	2.393208742	1.07894206	1.389065862	0.745870113	2.050202608	3.238850832	1.827369094	1.159245491	0.831399083	1.549972534	1.473619819	1.58976531	1.767238617	1.726412058	1.901964784	1.752342582	0.854157567	2.010037661	0.964671731	1.608185887	3.238402367	3.654570341	3.618856192	3.31495738	2.874796867	2.845035076	2.945073366	2.293309212	3.081776619	2.857892513	2.39923811	2.819489717	1.470533013	3.046396494	2.615314007	2.593538046	2.277271748	1.957299471	1.884498596	2.202821016	3.540874481	2.333406687	2.634908915	1.95264411	2.093467951	1.560066581	1.728722215
GSM1524039	1.216627598	1.807156205	2.44772625	1.575906754	1.375592709	0.922401667	1.723042727	3.286040306	1.636963367	1.19177711	0.74062407	1.590575695	1.351872087	1.203464985	1.73380208	1.483244538	1.864077568	1.896403432	0.966014922	2.270325422	0.99816823	1.80694437	3.13776803	3.761246204	3.596041203	3.29752183	2.968887091	2.600492239	2.791787624	2.18392086	3.137912512	2.4807899	2.358117342	2.694461584	1.411154866	3.164129257	2.484358072	2.047573805	2.357313871	2.101557255	1.859955311	1.865811944	3.111804247	2.508657455	2.599877834	1.807628155	1.802303672	1.456746221	1.4551754
GSM1524042	1.022925854	1.718343019	2.438689947	1.559812784	1.240372777	0.680502713	1.827847242	3.192769289	1.689167738	1.441515565	0.788565874	1.427441835	1.423912764	1.436417103	1.714536309	1.662215114	1.790689588	1.763771176	0.838698804	2.423348188	1.20004797	1.723469377	3.170899391	3.729334354	3.493778229	3.269243002	3.065237999	2.770771503	2.789984703	2.341929197	2.811219931	2.619294882	2.861921787	2.715276957	1.628586173	3.06897068	2.956994057	2.65887475	1.515052915	1.835698009	1.702015162	1.821452737	3.423493624	2.580004454	2.466346741	1.830836415	1.988891602	1.950212836	1.676529408
GSM1524043	1.264226317	1.897823453	2.309513807	1.442796826	1.429289222	0.794829369	1.993888021	3.277734995	1.715080976	1.184821606	0.926007092	1.56699872	1.245833993	1.375799417	1.802916527	1.764677644	1.611959338	1.611829042	1.056703448	2.204204798	0.977343857	1.865860105	3.30018878	3.72151351	3.714746475	3.166986227	2.967885733	2.583309412	2.867567778	2.427282095	2.586052179	2.562737226	3.166579723	2.737070084	1.328223825	3.073257208	2.674403191	2.537435293	3.236006021	2.56634903	1.884818554	2.004805088	2.084352493	2.465051174	2.62944746	1.705454469	1.827122927	1.55685997	1.714478374
GSM1523769	1.344187737	1.555872083	2.081686974	1.512949944	1.564858675	0.788834631	1.960184216	3.209623814	1.836932659	1.066857219	0.802613139	1.575899005	1.605394483	1.382035971	1.708255529	1.578731894	2.082942247	1.750537992	0.929160714	2.137290716	1.830022812	1.708558321	3.187805176	3.737796068	3.685022593	3.190207481	2.992981195	2.565210104	2.827408791	2.209055662	2.7973032	2.656461954	2.629806757	2.702111721	1.363830924	3.038115025	2.846966743	2.639611959	2.30260396	2.072462082	1.846426487	1.974987745	3.533884525	2.591508389	2.5397861	1.709175587	1.92601192	1.584461093	1.547922134
GSM1523773	1.247069716	1.689879417	2.261069536	1.277390718	1.455601573	0.774227798	2.034080505	3.23421216	1.787380934	1.293082476	0.799333394	1.437621117	1.492977619	1.777508736	1.8193717	1.716845155	2.119909048	1.688364029	0.9177742	2.05034852	1.339829683	1.786179185	3.138403416	3.680097818	3.600093126	3.285254717	2.724813223	2.580294609	2.995635748	2.22979641	2.838787556	2.850891352	3.232893467	2.86450839	1.366420984	2.977003336	2.832978725	2.715167999	1.956151962	1.336495876	2.036711693	2.027007341	3.351201296	2.296772242	2.450091124	1.892015338	1.621989369	1.665782571	1.648648143
GSM1523786	1.212795377	1.807905197	2.204203606	1.486704111	1.527055621	0.897187412	1.848326564	3.210409641	1.704773188	1.279399753	0.785371304	1.655230641	1.378022075	1.440443516	1.657835722	1.530109882	1.807905197	1.799096465	0.901302755	1.943482518	1.088143349	1.691897511	3.175207138	3.763221264	3.650485277	3.245368242	2.903212309	2.450964689	2.801966667	2.192087889	2.561796665	2.585337877	3.000739574	2.780308008	1.490942001	2.961533785	2.778075457	2.680734873	1.486151695	1.522068143	1.798423409	1.922577739	3.577554941	2.391583204	2.520507813	1.793418765	1.926196456	1.707791686	1.346037269
GSM1523788	1.298820138	1.753644466	2.30418539	1.454607844	1.523958087	0.919983208	2.020290136	3.180752039	1.721424699	1.411979675	0.872312367	1.492891431	1.426338792	1.673396945	1.661242485	1.585834861	2.070771694	1.732465267	0.896664202	2.12849617	1.356414914	1.763850331	3.209491491	3.782324314	3.611950636	3.31500268	2.873898268	2.569635868	2.942989588	2.087282658	2.871950388	2.736144304	2.704171896	2.824579	1.471559525	3.05791378	2.782045126	2.653978109	2.844632626	2.340163708	1.935540438	1.907180071	3.388450861	2.39632678	2.451487541	1.804094434	1.91442132	1.685006022	1.580214262
GSM1523789	1.350228786	1.760908723	2.136587143	1.614416718	1.446941853	0.874054492	1.970018268	3.285200596	2.103017569	1.520020247	0.768446147	1.477322459	1.467068791	1.724647284	1.617684007	1.809343219	1.863624334	1.812061191	0.979486287	2.151211023	1.068902373	1.643176079	3.242279768	3.770813227	3.721862555	3.187880516	2.96163702	2.584745646	2.989637375	2.098996401	2.841881752	2.816714764	2.734350443	2.800800085	1.379443407	3.059406996	2.929124832	2.788800716	2.383801222	2.995988131	1.852663875	1.962265611	2.741014242	2.412738085	2.680184364	1.77019906	1.768805265	1.57744205	1.621522427
GSM1523794	1.478272557	1.975092053	2.284807682	1.337576509	1.680138111	0.852470577	1.923580527	3.304908991	1.259369612	1.050673842	0.772365332	1.468789697	1.116007566	1.205360532	1.450480461	1.532680631	1.433454871	1.390856743	0.935996473	1.861596942	1.004535317	1.606733441	3.263011694	3.91153574	3.628194094	3.335608006	2.829948902	2.576689243	2.755418777	2.085126638	2.520971537	2.281466246	1.761353254	2.452179432	1.519618988	3.274637461	3.142085075	2.708712339	2.883364677	1.35313344	1.886669397	2.041680574	2.600517273	2.452152491	2.491485834	1.711355209	2.434784889	1.774432421	1.542408109
GSM1523803	1.496352673	1.849308491	2.653623581	1.346394897	1.604451656	0.798789144	1.823714972	3.343476772	1.37793231	1.099816442	0.788576424	1.643108487	1.440927029	1.372303605	1.53878355	1.610579014	1.657553673	2.285850525	1.022781014	1.737648964	0.968511343	1.633063912	3.321790695	3.617417336	3.773122072	3.402966499	3.142717123	2.659704208	2.590929031	2.256649733	2.306343079	2.510722637	3.15895462	2.114370823	1.43490696	3.228513479	2.536844969	2.684117317	1.78111887	1.209829926	1.923667431	2.019705296	2.942497492	2.659541845	2.601964712	1.730600953	2.018502474	1.773068786	1.624144435
GSM1523817	1.223579168	2.036184072	2.419122219	1.155748963	1.518860936	0.967583239	1.705429077	3.349190474	1.961877823	1.16164434	0.792738676	1.601119161	1.318543315	1.782184243	1.575439334	1.608959913	1.384877563	1.880869746	1.066365957	1.684523106	0.8810305	1.623930931	3.414375544	3.599301338	3.594307184	3.141446829	2.751539707	2.726846933	2.819609165	2.237628222	2.048123837	2.932209015	1.930452108	3.03774786	1.492554903	2.865999699	3.107409239	2.470583439	1.761258125	2.059633732	1.874789476	2.060399771	1.758591056	2.253547668	2.542132139	1.712631941	1.738200545	1.350299239	1.825909138
GSM1523818	1.337006927	1.89670229	2.213095903	1.213062048	1.512167931	0.79893446	1.739848614	3.212607384	1.663417935	1.178239226	0.843282878	1.732315421	1.43045938	1.172766447	1.67042172	1.503454924	1.934329629	1.540394664	1.022792459	1.976358533	1.479778051	1.872120023	3.195683479	3.81965518	3.714592695	3.150164366	2.979723692	2.552733183	2.789773703	2.36135006	2.424579144	2.491430521	2.849161386	2.637922525	1.500692606	2.987686872	2.91272974	2.610536337	1.79143095	1.652736902	1.692243099	1.914470196	3.152738333	2.45601368	2.56065321	1.850469947	1.682497621	1.39553535	1.532725573
GSM1523828	1.419237733	1.926765919	2.100102901	1.42463553	1.476029038	0.805925369	1.949587584	3.185201406	2.053111553	1.348813057	0.773647726	1.449699044	1.445654392	1.519297838	1.479366779	1.590471268	1.581712365	2.444039583	0.983885825	2.285411596	0.985685706	1.594913602	3.190370083	3.792429924	3.711203098	3.144240141	2.775301695	2.540034294	2.952292204	2.090424299	3.071120024	2.867938042	2.438214779	2.927663803	1.448849797	3.071484327	2.750733376	2.516136885	3.566509962	1.836232185	2.075884104	1.967214704	2.712754011	2.459377766	2.601664543	1.739162803	1.978843808	2.037817955	1.555764914
GSM1523862	1.215036273	1.912854671	2.34157753	1.41460526	1.546504259	0.925849974	1.645996809	3.202787638	1.434779406	0.990468144	0.791746557	1.632403851	1.351629496	1.529588819	1.620556712	1.545049429	1.807749629	1.759736419	0.865435958	1.847942114	0.986834705	1.608934402	3.224272013	3.772959471	3.669697046	3.272957563	2.64612174	2.523258448	2.706617832	2.087314844	2.584276438	2.605033875	2.921301842	2.93729496	1.45333302	3.078811169	2.601269722	2.598072052	2.008229494	1.813541651	1.928933978	1.85788846	3.009954929	2.410468817	2.515666246	1.708931088	1.827762008	1.48277092	1.691884041
GSM1523872	1.415532827	1.945696473	2.240122795	1.677301764	1.48955512	0.816561341	1.82601881	3.328732491	1.653080583	1.277400374	0.806581557	1.515312433	1.463609695	1.592858076	1.49336803	1.478477478	1.800868034	1.629088879	0.943228424	2.01371479	1.515471935	1.844694972	3.211971998	3.769741535	3.687090635	3.201851368	2.918166399	2.518219233	2.71101594	2.211004496	2.921966314	2.628497601	2.094484568	2.68861413	1.344071031	2.967753172	2.920406342	2.559321642	1.955296755	2.151870728	1.882922649	1.920308828	3.27082634	2.504414082	2.691788197	1.809239268	1.574811935	1.4362638	1.732575417
GSM1523879	1.27423048	2.186694145	2.034521341	1.321873069	1.554492593	0.852069318	2.023806572	3.356481552	1.607457399	1.036534786	0.776139021	1.544249296	1.456932306	1.720299244	1.57378459	1.650243044	1.640708327	1.971043348	0.93225044	1.651349068	1.458896399	1.695539117	3.20934391	3.654091597	3.634476662	3.069467545	3.173792362	2.65740633	2.77425766	2.242056847	2.530791283	2.770554781	1.969585896	2.718622923	1.469649196	3.06252265	2.62997365	2.722326756	3.177853107	2.016482115	1.843020678	1.981582046	2.635493994	2.364125013	2.800092697	1.648361087	2.055758238	1.384246469	1.765910864
GSM1523886	1.371694088	1.834425926	2.194958687	2.004257679	1.544074655	0.881765902	1.770044088	3.251389027	1.518572927	1.102720141	0.771417618	1.575276375	1.280109286	1.455924034	1.647640944	1.485879898	1.752032757	1.723468304	0.864371538	2.111623287	1.202235222	1.883107543	3.188642025	3.768115997	3.593915939	3.243047476	3.040490389	2.523906946	2.710615158	2.072003126	2.637850761	2.638216734	2.565937757	2.793396473	1.370328903	3.270751238	2.799241781	2.640971184	1.971074343	1.519004822	1.843201518	2.006435871	3.319641352	2.452905178	2.501512527	1.679564595	1.803342462	1.356857777	1.47909379
GSM1523911	1.286540866	2.252911091	2.18881464	1.221618772	1.678022146	0.814982176	1.749772787	3.280658007	1.564583182	1.098106861	0.783917308	1.906211019	1.401873708	1.203062415	1.72521162	1.600282907	1.445435286	1.980711222	1.010314107	1.971072793	1.067122459	1.635182381	3.255055428	3.699920416	3.835748196	3.104513407	2.932893991	2.769631147	2.678956747	2.153802872	2.385746956	2.435895443	2.62156415	2.665661812	1.537254214	3.279797077	2.90745759	2.605201721	1.883163571	1.156599045	1.714837313	1.956508636	2.952005625	2.805244684	2.608878851	1.768710136	1.885716081	1.810245633	1.668816566
GSM1523934	1.008921981	1.80065763	2.19504571	1.217041612	1.443849325	0.723120391	2.107383013	3.245419264	1.765512586	1.121537805	0.861115575	1.490077734	1.597096801	1.377516389	1.707424998	1.818665862	2.083922148	1.770626903	0.867788494	2.099272013	0.69548434	2.063146114	3.22765851	3.657929659	3.577723503	3.452314377	2.913357496	2.730645895	2.720536947	2.427096844	2.743543148	2.76356101	3.116951942	2.51198554	1.374561667	2.842261791	2.860045671	2.634001255	2.106376886	1.290426254	1.75322938	2.151472807	2.903149605	2.307204723	2.424378395	1.841697335	1.868751526	1.678052306	1.70093894
GSM1523938	1.049344182	1.884518504	2.438592911	1.141224265	1.06567359	0.83921355	1.857638001	3.142599821	1.598367214	1.06289506	0.822577715	1.60325706	1.560063243	1.67753756	1.553024292	1.653591275	1.879694104	1.750823021	0.813414395	1.830212712	0.992488325	1.685246944	3.254546642	3.515524626	3.629765511	3.328256845	2.521123409	2.598624706	2.8742764	2.249919891	2.724337816	2.836528301	3.12050724	2.927147627	1.655580163	3.055310011	2.871257067	2.660650969	1.952985406	1.574067831	1.903181434	1.891446352	3.127117634	2.330247879	2.60439229	1.743659973	1.847395539	1.403076172	1.593535423
GSM1523940	1.199837804	1.847355247	2.215811729	1.127362132	1.524503469	0.868968248	2.049909353	3.290685415	1.617373943	1.261938572	0.803251863	1.583279371	1.597803116	1.606575608	1.559710145	1.571802855	1.621921659	1.509106994	0.856085658	1.747883439	0.955993295	1.670326352	3.246885538	3.777264118	3.678128958	3.142816544	2.974329472	2.70629859	2.825325251	2.33223176	2.473911762	2.481190205	2.462415695	2.570055723	1.52782774	2.967454672	2.966342926	2.472755909	1.64116919	1.119961977	1.740872741	1.935395837	2.834701777	2.652381182	2.71645236	1.732741356	1.884182811	1.409299612	1.810921431
GSM1523941	1.279598713	2.042362928	2.497600794	1.426850557	1.446076751	0.767525077	1.953915596	3.320294857	1.731105208	1.438840628	0.877875447	1.607563376	1.576126456	1.60733366	1.52002573	1.49707377	1.84543252	1.509449363	0.890455484	2.089146137	0.939982414	1.66930306	3.222462893	3.722835064	3.746805906	3.158301353	3.037019491	2.633220196	2.815148592	2.232319832	2.585026264	2.59297967	2.450229168	2.663206577	1.596506834	3.221306801	2.756700277	2.810300589	1.877058387	1.559211254	1.807776332	1.93793571	2.532313347	2.682793379	2.613088608	1.82509613	2.01804018	1.435614824	1.878651977
GSM1523945	1.139909387	2.037222862	2.364168406	1.269719481	1.455526114	0.827811122	1.8569628	3.239856482	1.650586247	1.115463614	0.833191395	1.55728209	1.28748548	1.377787828	1.44467628	1.790644407	1.709575891	1.894211411	0.824952841	1.917577267	0.75898242	1.658088565	3.261440039	3.737597466	3.628320456	3.248155832	2.734984875	2.573618174	2.804533243	2.036123753	2.717010975	2.648334265	2.925829649	2.778107882	1.44699192	2.966297865	2.507947206	2.540227175	2.640157223	2.782749176	1.804294705	1.938960314	2.84749198	2.47575593	2.644331455	1.815858006	1.882799983	1.424265862	1.487794995
GSM1523959	1.139071941	1.95627141	2.281855106	1.073920608	1.378458261	0.752138495	2.202111483	3.265618563	2.065791607	1.46770215	0.810532629	1.553702831	1.606093168	1.748044729	1.640361786	1.747741938	1.711500883	1.828680277	0.917456031	2.214984655	0.977543414	1.79929626	3.277737856	3.692792177	3.712443352	3.15707922	2.81099081	2.924816132	2.888454437	2.57224822	2.46449542	2.848882675	3.055409193	2.787401438	1.544164896	3.093832731	2.547066212	2.705492973	2.276769876	2.497096062	1.863738179	2.097445726	3.27640748	2.634994268	2.567950487	1.66151154	1.920147538	1.880002737	1.572180867
GSM1523965	1.290757895	1.912062764	2.360835791	1.219664931	1.40062511	0.738090336	2.084244251	3.383158684	1.70977807	1.441891432	0.817648351	1.546977162	1.560525298	1.581284404	1.854495645	1.59909153	1.827290893	1.834979534	0.894882381	2.305126905	0.913029432	1.734767795	3.240280867	3.844258547	3.672093391	3.223239422	2.746056795	2.635584354	2.904028654	2.115922213	3.04046011	2.795694828	2.494008303	2.769779444	1.41266644	3.022627115	2.627439022	2.66412425	1.880546808	2.016777277	1.883631706	1.976182103	2.903943062	2.53783226	2.7137959	1.847200513	1.818701029	1.661893249	1.567007065
GSM1523978	1.08702147	1.927163601	2.125931501	1.127209187	1.408782482	0.730950177	2.1909163	3.28094697	1.657419324	1.04582727	0.698883593	1.504256845	1.350512505	1.777395725	1.803296685	1.709373236	2.019444227	1.583878279	0.934658408	1.85482192	1.14404881	2.245294571	3.18362093	3.475090265	3.637516975	3.178955078	2.855840206	2.81921196	2.832526922	2.262342453	2.74576807	2.878920555	1.456278443	2.61119175	1.446206808	2.931250572	2.392221689	2.828100204	3.237989902	2.127828121	1.843650341	2.187099457	3.100238562	2.401332378	2.470796824	1.824295998	2.057099581	1.515249133	1.85899806
GSM1523989	1.07337153	1.783357024	2.727613449	1.376752257	1.382938027	0.788514674	2.097750425	3.22675848	1.79613018	1.622862935	0.765719175	1.463395715	1.570252299	1.580088615	1.754294157	1.711159229	1.894687533	1.991795421	0.918301284	2.190954447	0.999168813	1.863023996	3.17897296	3.767691374	3.626345873	3.359666348	2.927280188	2.60395813	2.964473248	2.332344294	3.085163116	2.775971651	3.153174877	2.770008087	1.494111538	2.916344404	2.997261047	2.667571783	1.616244555	1.406263709	1.985016108	2.033962727	3.498323679	2.411523104	2.584763765	1.897006512	1.943758249	1.841134667	1.490412235
GSM1523992	1.17045939	1.79202342	2.088696003	1.099809408	1.497659802	0.829620898	1.970862627	3.158033371	1.675074816	1.060355902	0.781824589	1.509144068	1.473414183	1.711887479	1.697194219	1.679352164	1.759655237	1.592438817	0.879271865	1.777809143	0.978465497	1.602682471	3.2121768	3.768179178	3.674155474	3.200909138	3.008677959	2.679313898	2.896407843	2.297780037	2.501220942	2.862598896	2.982824326	2.330011606	1.617414594	3.007339001	2.750395298	2.832798481	2.270985365	1.570775032	1.837585568	1.955664515	3.648438454	2.607170105	2.514279842	1.858944774	1.718569398	1.513989687	1.677219033
GSM1523997	1.205908656	2.048873901	2.252175808	1.18661809	1.688690305	0.747874439	1.941193938	3.415980101	1.870523334	1.063764095	0.850283265	1.694691658	1.230188251	1.295201182	1.467517018	1.566584229	1.683101773	1.917308569	0.971689284	2.183716774	0.893941104	1.721566081	3.34160161	3.702783346	3.742982864	3.123935699	2.906924725	2.700132132	2.807016611	2.099503994	2.4800179	2.450639009	2.986771822	2.411674023	1.513148308	2.934259653	2.394749403	2.693877459	3.298620462	3.067724228	1.736048102	2.056772709	2.261456013	2.619693756	2.70393014	1.832547545	1.994559407	1.668176174	2.122876644
GSM1524004	1.181052685	1.694195867	2.354885101	1.265023828	1.490331531	0.752623141	1.892432213	3.265588522	1.655943394	1.91485393	0.874180019	1.621729851	1.408839941	1.829098225	1.517152429	1.661703944	1.795862198	1.569944859	1.008575678	2.251768589	1.072447658	1.799093127	3.243619442	3.74059248	3.667412519	3.23599124	2.97569561	2.645350218	2.767735243	2.292416573	2.55350709	2.594534397	3.018725872	2.567000628	1.484458327	3.0690341	2.892455101	2.730748653	2.891577244	2.070860386	1.934053063	1.91520524	3.820230246	2.659312248	2.646132708	1.801092267	1.843061924	1.521125078	1.455331922
GSM1524005	1.207364798	2.010288239	2.384093523	1.126387119	1.495847583	0.773803055	1.784664392	3.34799242	1.690270424	1.111069202	0.771526277	1.775348186	1.243505836	1.554765344	1.626353621	1.573820949	1.851773262	1.739532232	0.989076495	2.526021957	1.294491291	1.521314383	3.241060495	3.670771837	3.747423172	3.104874611	3.107583761	2.625022411	2.885206223	2.130517721	2.56256175	2.540327072	2.642895699	2.457083464	1.454195499	3.035192251	2.805687666	2.652206659	2.634073019	1.565103173	1.70575583	1.856026888	3.376250029	2.469003677	2.457337379	1.767815828	2.056735992	1.637208581	1.63287127
GSM1524008	1.188365817	1.808958292	2.214617968	1.184596062	1.453090549	0.71403861	2.255684614	3.394700289	1.61374414	1.034713268	0.838879704	1.599025607	1.598651171	1.548520327	1.851468086	1.734834313	1.784338713	1.644023895	0.88454026	1.978756547	1.33091557	1.70617938	3.301134109	3.675795794	3.71327734	3.084064245	3.039520979	2.678191423	2.803788424	2.507746458	2.548538685	2.762491703	2.092778683	2.545274734	1.595932126	2.73838377	2.474484682	2.786220789	1.792885542	1.970607042	1.872314215	2.157553673	3.244579554	2.364522219	2.583575726	1.667690754	1.991206527	1.539559841	1.688349843
GSM1524014	1.131617546	1.923526645	2.332129717	1.123891592	1.409631014	0.729643106	2.162457943	3.121084929	1.504441023	1.314496875	0.920654774	1.557905555	1.566197395	1.59951055	1.558470249	1.593992591	1.700918555	1.647731662	0.979538977	1.996847868	1.193707108	1.616156816	3.276934385	3.291519165	3.589782715	3.279887199	2.786251783	2.797715902	2.473746061	2.558173418	2.306648731	2.830622673	3.408180237	2.721140146	1.460290194	2.792689562	2.838541031	2.824413776	2.194506884	1.607869267	1.810062408	2.152509689	2.382346153	2.41311264	2.678038836	1.601526618	2.018785715	1.376173377	1.725967288
GSM1524016	1.036745787	1.655903459	2.167613983	1.224309206	1.419087291	0.723658979	2.274871111	3.283463478	1.741318583	2.307566881	0.877094865	1.527453303	1.645194888	1.74392283	1.832520723	1.852851987	2.144486189	1.729274273	0.89243412	2.213797331	1.026170373	1.937186122	3.131560802	3.687099457	3.654820442	3.292765379	2.868644476	2.582545757	2.951822042	2.431625128	2.729378462	2.846708775	2.703660011	2.759628534	1.530060172	2.989749908	2.980440378	2.691478968	1.555420756	1.235153079	2.194973946	1.994538069	3.894166231	2.45973444	2.497740507	1.796107769	1.957682967	1.992143273	1.49038291
GSM1524019	1.211760759	1.855045557	2.296156168	1.400955677	1.389655232	0.79367882	1.980135322	3.286365747	1.837939024	1.587249041	0.788637459	1.526504517	1.337350726	1.706983924	1.5508461	1.842827082	1.808526516	1.781374812	0.937544644	2.035494089	1.40364635	1.70436883	3.277262449	3.773681879	3.725306511	3.202679157	2.883246899	2.640756607	2.850254297	2.277466774	2.840441227	2.758581638	2.409421921	2.751806974	1.50766325	3.049307346	2.726927996	2.553613186	2.721999645	1.495652556	1.955117822	1.873002887	3.524085999	2.436266661	2.483560085	1.77664721	1.915856004	1.859940886	1.432479858
GSM1524022	1.232924938	1.851119876	2.22970891	1.241814017	1.533377886	0.868348718	1.799470901	3.278815508	1.628099918	1.265147805	0.801368654	1.671285987	1.365112543	1.442348242	1.729415298	1.585958123	1.672731042	1.741683125	0.905385017	2.182807446	1.287944794	1.707739234	3.216421127	3.737633705	3.763838053	3.173578739	2.830183268	2.565959692	2.828560114	1.930222273	2.858694077	2.576265097	2.239290237	2.666512728	1.525584817	3.077342272	2.85046196	2.763464928	2.769297123	2.297527075	1.894584656	1.945815444	2.970083475	2.392104626	2.603079319	1.7024405	1.974576235	1.733418941	1.574223638
GSM1524035	1.198363066	1.807028055	2.210544825	1.192898512	1.291712523	0.812815011	1.976690292	3.168380022	1.678904176	1.251863599	0.862383485	1.598548532	1.700787663	1.784111738	1.75672853	1.706109524	1.94855094	1.612246156	0.873742282	1.948822379	0.989250183	1.651747942	3.226632357	3.736375332	3.615839958	3.337269783	2.604666948	2.655338526	2.935898542	2.249175787	2.783460379	2.64346981	2.986718655	2.815700769	1.492549777	3.04241991	2.962823153	2.718856573	2.214351416	1.384060979	1.997148871	1.984667659	3.434613943	2.457451344	2.606742859	1.889858484	1.743863106	1.694233179	1.498989463
GSM1524038	1.265601397	1.755886078	2.334015608	1.651623726	1.402871132	0.764484346	1.864057183	3.305474758	1.661400795	1.166329861	0.770907104	1.536365867	1.556448817	1.260886669	1.572272778	1.819644332	1.788736105	1.642651677	1.071658373	2.370071173	1.017132878	1.7923311	3.206604719	3.79126215	3.693282843	3.137373686	2.926789284	2.65821147	2.727900505	2.213926554	2.618891239	2.410019398	1.87518537	2.654156208	1.434091806	3.20745039	2.595852852	2.795516014	1.763159156	1.306478262	1.79737699	2.035950184	2.947588682	2.301619053	2.454381943	1.758622169	1.745357513	1.340391755	1.479958653
GSM1524040	1.25478363	1.722346067	2.245502949	1.246817827	1.538211226	0.875295877	1.719317555	3.17083025	1.754976034	1.201567888	0.785128653	1.494760513	1.317524314	1.352989793	1.656653285	1.619247913	1.622375488	1.655769706	1.010905623	2.207961798	0.821691751	1.629605412	3.132602215	3.674480438	3.73344326	3.083200455	2.699179888	2.54723835	2.712070704	2.044633627	2.345594645	2.492625952	2.755304813	2.755873442	1.562399268	3.107719183	2.844698668	2.744748116	2.860332251	1.421258926	1.639502406	2.026986122	3.535735607	2.461847305	2.5710783	1.709231496	1.981540442	1.706895471	1.460853696
[truncated: 138 more columns]
