# Supplementary material for: A genomic-clinicopathologic Nomogram for the preoperative prediction of lymph node metastasis in gastric cancer
Source: BMC Cancer. 2021 Apr 23;21:455. doi: 10.1186/s12885-021-08203-x (PMC8066490; doi:10.1186/s12885-021-08203-x)
Supplement: Supplementary file 6 — Additional file 6. Risk score and risk status for each sample in Learning set. [file 12885_2021_8203_MOESM6_ESM.csv]

	risk_score	risk status for LN metastasis	LN metastasis
GSM1523791	-0.001563273	Low	Negative
GSM1523822	1.00441544	Low	Negative
GSM1523829	0.847895395	Low	Negative
GSM1523837	0.611573896	Low	Negative
GSM1523851	-0.240216087	Low	Negative
GSM1523853	-0.264976773	Low	Negative
GSM1523858	0.956985478	Low	Negative
GSM1523860	0.595364295	Low	Negative
GSM1523861	0.442099482	Low	Negative
GSM1523864	0.171337749	Low	Negative
GSM1523885	-1.521808546	Low	Negative
GSM1523887	-1.202512617	Low	Negative
GSM1523889	-0.115420856	Low	Negative
GSM1523891	0.392762304	Low	Negative
GSM1523892	0.529380141	Low	Negative
GSM1523893	-0.304615159	Low	Negative
GSM1523894	-0.356528229	Low	Negative
GSM1523895	-0.290441343	Low	Negative
GSM1523897	0.218806319	Low	Negative
GSM1523901	-0.448674275	Low	Negative
GSM1523906	1.202698593	Low	Negative
GSM1523920	1.36834277	Low	Negative
GSM1523968	2.325064909	High	Negative
GSM1524057	1.828180417	High	Negative
GSM1524059	2.223443829	High	Negative
GSM1523729	2.04947195	High	Positive
GSM1523744	1.646843472	High	Positive
GSM1523746	3.436921008	High	Positive
GSM1523748	3.215628904	High	Positive
GSM1523770	2.456312268	High	Positive
GSM1523772	4.008470612	High	Positive
GSM1523775	3.127171813	High	Positive
GSM1523776	2.86403198	High	Positive
GSM1523785	2.998219659	High	Positive
GSM1523790	0.996569732	Low	Positive
GSM1523793	3.184863731	High	Positive
GSM1523796	1.876678099	High	Positive
GSM1523798	2.167629023	High	Positive
GSM1523801	2.195481354	High	Positive
GSM1523802	1.999778826	High	Positive
GSM1523804	2.991819383	High	Positive
GSM1523807	2.00654093	High	Positive
GSM1523812	2.137393529	High	Positive
GSM1523813	1.30152525	Low	Positive
GSM1523814	1.567755078	High	Positive
GSM1523816	1.967871815	High	Positive
GSM1523819	1.436278829	High	Positive
GSM1523821	1.915057212	High	Positive
GSM1523824	1.237995852	Low	Positive
GSM1523826	1.700178596	High	Positive
GSM1523827	2.460399119	High	Positive
GSM1523830	1.455875526	High	Positive
GSM1523834	2.407818783	High	Positive
GSM1523835	3.204900517	High	Positive
GSM1523840	1.214900779	Low	Positive
GSM1523842	3.002280753	High	Positive
GSM1523847	1.591811763	High	Positive
GSM1523848	2.753886373	High	Positive
GSM1523852	2.000771803	High	Positive
GSM1523869	1.380598122	High	Positive
GSM1523871	1.474752513	High	Positive
GSM1523875	2.093120416	High	Positive
GSM1523878	1.513096972	High	Positive
GSM1523884	1.576015002	High	Positive
GSM1523899	3.17360701	High	Positive
GSM1523905	1.456106598	High	Positive
GSM1523909	1.638092686	High	Positive
GSM1523910	0.615817177	Low	Positive
GSM1523919	3.516250807	High	Positive
GSM1523921	1.232329893	Low	Positive
GSM1523924	1.870326463	High	Positive
GSM1523928	2.808837429	High	Positive
GSM1523930	3.553261653	High	Positive
GSM1523931	4.159042383	High	Positive
GSM1523933	2.449191303	High	Positive
GSM1523936	2.332067348	High	Positive
GSM1523958	3.145934553	High	Positive
GSM1523960	3.512209503	High	Positive
GSM1523963	3.722271831	High	Positive
GSM1523969	3.676163271	High	Positive
GSM1523970	4.187526315	High	Positive
GSM1523972	4.788436888	High	Positive
GSM1523974	2.828877394	High	Positive
GSM1523975	1.417124396	High	Positive
GSM1523977	3.32658098	High	Positive
GSM1523981	3.563029505	High	Positive
GSM1523984	3.526722031	High	Positive
GSM1523991	2.343426649	High	Positive
GSM1523996	3.347664252	High	Positive
GSM1523999	4.634258195	High	Positive
GSM1524001	2.797874185	High	Positive
GSM1524007	3.374554946	High	Positive
GSM1524011	5.094499608	High	Positive
GSM1524012	2.310259096	High	Positive
GSM1524013	1.306633472	Low	Positive
GSM1524015	2.650418046	High	Positive
GSM1524018	2.184027286	High	Positive
GSM1524021	3.866935103	High	Positive
GSM1524026	3.327610741	High	Positive
GSM1524030	1.705582107	High	Positive
GSM1524034	2.170311764	High	Positive
GSM1524036	3.108068201	High	Positive
GSM1524044	4.334229576	High	Positive
GSM1524046	4.748348064	High	Positive
GSM1524048	2.8259972	High	Positive
GSM1524050	4.214608144	High	Positive
GSM1524051	4.064933988	High	Positive
GSM1524053	2.44411595	High	Positive
GSM1524054	1.793378261	High	Positive
GSM1524055	2.989257914	High	Positive
GSM1524056	3.29332664	High	Positive
GSM1524058	5.756898841	High	Positive
GSM1524060	1.984124161	High	Positive
GSM1524062	2.162647214	High	Positive
GSM1524068	2.880024099	High	Positive
GSM1524069	3.941082486	High	Positive
GSM1524070	4.81715514	High	Positive
GSM1524071	4.533808966	High	Positive
GSM1523745	2.167029264	High	Positive
GSM1523765	3.958321124	High	Positive
GSM1523771	2.059272331	High	Positive
GSM1523774	3.684946307	High	Positive
GSM1523783	4.067499415	High	Positive
GSM1523784	3.404856209	High	Positive
GSM1523797	2.717428544	High	Positive
GSM1523805	2.580858198	High	Positive
GSM1523806	2.965897156	High	Positive
GSM1523815	4.035042415	High	Positive
GSM1523832	2.976228935	High	Positive
GSM1523838	1.442506269	High	Positive
GSM1523843	2.857877311	High	Positive
GSM1523844	2.64034006	High	Positive
GSM1523846	2.851500668	High	Positive
GSM1523850	3.040524729	High	Positive
GSM1523857	2.332802827	High	Positive
GSM1523866	2.907252042	High	Positive
GSM1523867	2.492253219	High	Positive
GSM1523868	1.476171174	High	Positive
GSM1523873	0.925502245	Low	Positive
GSM1523882	1.052923593	Low	Positive
GSM1523890	1.716607861	High	Positive
GSM1523918	3.228438367	High	Positive
GSM1523929	2.588591847	High	Positive
GSM1523942	3.169393646	High	Positive
GSM1523943	1.453694049	High	Positive
GSM1523944	3.530927632	High	Positive
GSM1523946	2.330481997	High	Positive
GSM1523951	3.413855516	High	Positive
GSM1523953	3.155186751	High	Positive
GSM1523955	2.991132012	High	Positive
GSM1523973	4.368248301	High	Positive
GSM1523976	4.243307502	High	Positive
GSM1523979	1.958367246	High	Positive
GSM1523980	4.568913947	High	Positive
GSM1523983	2.776973053	High	Positive
GSM1523987	4.3115875	High	Positive
GSM1523988	2.906342692	High	Positive
GSM1523990	3.179218219	High	Positive
GSM1523993	4.170829325	High	Positive
GSM1523994	2.931744966	High	Positive
GSM1523995	4.898492958	High	Positive
GSM1523998	3.264250957	High	Positive
GSM1524002	3.575203462	High	Positive
GSM1524006	1.898272602	High	Positive
GSM1524010	2.315456759	High	Positive
GSM1524017	1.979609514	High	Positive
GSM1524023	3.144276561	High	Positive
GSM1524024	4.356282567	High	Positive
GSM1524028	2.892492605	High	Positive
GSM1524033	5.301700632	High	Positive
GSM1524037	4.575350063	High	Positive
GSM1524039	2.441348724	High	Positive
GSM1524042	4.389630697	High	Positive
GSM1524043	1.928466933	High	Positive
GSM1523769	3.695726509	High	Positive
GSM1523773	2.968887103	High	Positive
GSM1523786	3.260191738	High	Positive
GSM1523788	3.30408071	High	Positive
GSM1523789	2.418768693	High	Positive
GSM1523794	1.732102677	High	Positive
GSM1523803	2.819889025	High	Positive
GSM1523817	2.452319024	High	Positive
GSM1523818	2.435929281	High	Positive
GSM1523828	2.531313268	High	Positive
GSM1523862	1.254695708	Low	Positive
GSM1523872	1.95268088	High	Positive
GSM1523879	2.967778414	High	Positive
GSM1523886	2.328801056	High	Positive
GSM1523911	2.580918298	High	Positive
GSM1523934	3.329210823	High	Positive
GSM1523938	3.297110761	High	Positive
GSM1523940	2.427329421	High	Positive
GSM1523941	3.364939382	High	Positive
GSM1523945	2.454564177	High	Positive
GSM1523959	4.639253662	High	Positive
GSM1523965	3.443289969	High	Positive
GSM1523978	3.297093161	High	Positive
GSM1523989	4.034557567	High	Positive
GSM1523992	3.573181729	High	Positive
GSM1523997	2.029624708	High	Positive
GSM1524004	3.472681599	High	Positive
GSM1524005	2.414445837	High	Positive
GSM1524008	3.378889755	High	Positive
GSM1524014	4.343962211	High	Positive
GSM1524016	5.660447687	High	Positive
GSM1524019	3.178009745	High	Positive
GSM1524022	1.09200354	Low	Positive
GSM1524035	2.545659633	High	Positive
GSM1524038	3.254055493	High	Positive
GSM1524040	2.129252632	High	Positive
