# Supplementary material for: A genomic-clinicopathologic Nomogram for the preoperative prediction of lymph node metastasis in gastric cancer
Source: BMC Cancer. 2021 Apr 23;21:455. doi: 10.1186/s12885-021-08203-x (PMC8066490; doi:10.1186/s12885-021-08203-x)
Supplement: Supplementary file 7 — Additional file 7. Risk score and risk status for each sample in Verification set. [file 12885_2021_8203_MOESM7_ESM.csv]

	risk_score	risk status for LN metastasis	LN metastasis
GSM1523792	1.682554285	High	Negative
GSM1523795	0.779474541	Low	Negative
GSM1523810	1.077280518	Low	Negative
GSM1523811	1.456909766	High	Negative
GSM1523863	0.598662523	Low	Negative
GSM1523874	0.29850447	Low	Negative
GSM1523876	0.456146427	Low	Negative
GSM1523880	0.584732451	Low	Negative
GSM1523888	1.024612041	Low	Negative
GSM1523898	-0.741761623	Low	Negative
GSM1523903	0.277996647	Low	Negative
GSM1523935	3.324090909	High	Negative
GSM1523947	1.232252949	Low	Negative
GSM1523727	1.071474109	Low	Positive
GSM1523728	0.103517679	Low	Positive
GSM1523780	0.837987827	Low	Positive
GSM1523799	0.890630712	Low	Positive
GSM1523808	3.830300005	High	Positive
GSM1523809	1.281748693	Low	Positive
GSM1523820	2.373790589	High	Positive
GSM1523831	1.347889597	Low	Positive
GSM1523836	1.470656509	High	Positive
GSM1523841	1.786859101	High	Positive
GSM1523849	1.236012154	Low	Positive
GSM1523854	1.208005013	Low	Positive
GSM1523856	1.408556201	High	Positive
GSM1523859	1.712024282	High	Positive
GSM1523865	1.921736227	High	Positive
GSM1523870	0.076868584	Low	Positive
GSM1523883	-1.027367503	Low	Positive
GSM1523896	1.230944184	Low	Positive
GSM1523922	1.001436788	Low	Positive
GSM1523923	1.202900668	Low	Positive
GSM1523925	3.249828585	High	Positive
GSM1523926	5.363341473	High	Positive
GSM1523927	3.061165094	High	Positive
GSM1523932	1.371901046	Low	Positive
GSM1523937	4.878287844	High	Positive
GSM1523952	3.96371261	High	Positive
GSM1523954	4.94329774	High	Positive
GSM1523956	3.236435405	High	Positive
GSM1523957	4.793362042	High	Positive
GSM1523961	4.136828052	High	Positive
GSM1523964	3.813335103	High	Positive
GSM1523971	4.044328699	High	Positive
GSM1524032	0.790959683	Low	Positive
GSM1524045	4.663755926	High	Positive
GSM1524047	6.347054345	High	Positive
GSM1524049	2.396660095	High	Positive
GSM1524052	3.065281957	High	Positive
GSM1524061	1.821036379	High	Positive
GSM1523747	3.4587254	High	Positive
GSM1523768	2.423418645	High	Positive
GSM1523778	2.400970605	High	Positive
GSM1523779	1.666775601	High	Positive
GSM1523800	0.835145588	Low	Positive
GSM1523823	1.135502258	Low	Positive
GSM1523825	4.844441656	High	Positive
GSM1523839	2.594546651	High	Positive
GSM1523855	-0.192582946	Low	Positive
GSM1523877	2.24233847	High	Positive
GSM1523881	1.358723408	Low	Positive
GSM1523949	2.50002804	High	Positive
GSM1523962	3.344797359	High	Positive
GSM1523967	5.195674196	High	Positive
GSM1523982	2.722204694	High	Positive
GSM1523985	4.190001679	High	Positive
GSM1523986	2.281000125	High	Positive
GSM1524000	3.309444947	High	Positive
GSM1524003	3.193612198	High	Positive
GSM1524009	4.552825032	High	Positive
GSM1524020	2.206740104	High	Positive
GSM1524025	2.958831877	High	Positive
GSM1524027	4.959373614	High	Positive
GSM1524072	4.090063485	High	Positive
GSM1523777	2.338514511	High	Positive
GSM1523781	1.567778526	High	Positive
GSM1523782	1.554097419	High	Positive
GSM1523787	1.785052573	High	Positive
GSM1523833	3.54650623	High	Positive
GSM1523845	1.882080077	High	Positive
GSM1523904	0.940348153	Low	Positive
GSM1523908	1.803564442	High	Positive
GSM1523939	2.778850689	High	Positive
GSM1523948	2.77597537	High	Positive
GSM1523950	2.720396075	High	Positive
GSM1523966	2.781111781	High	Positive
GSM1524029	4.717392326	High	Positive
GSM1524031	2.282647774	High	Positive
GSM1524041	2.530531115	High	Positive
