# Supplementary material for: A genomic-clinicopathologic Nomogram for the preoperative prediction of lymph node metastasis in gastric cancer
Source: BMC Cancer. 2021 Apr 23;21:455. doi: 10.1186/s12885-021-08203-x (PMC8066490; doi:10.1186/s12885-021-08203-x)
Supplement: Supplementary file 9 — Additional file 9. Metascape Analysis result. [file 12885_2021_8203_MOESM9_ESM.csv]

_MEMBER_Input ID	_LogP_Input ID	GO	_PATTERN_	_RANK_	GiniIndex	Category	CategoryID	Description	PARENT_GO	LogP	Enrichment	Z-score	#TotalGeneInLibrary	#GeneInGO	#GeneInHitList	#GeneInGOAndHitList	%InGO	STDV %InGO	GeneID	Hits	Log(q-value)	EvidenceCutoff	GROUP_ID	FirstInGroupByEnrichment	FirstInGroupByLogP	BestLogPInGroup	BestEnrichmentInGroup	URL
1	-4.220511581	GO:0010950	M1	1	0	GO Biological Processes	19	positive regulation of endopeptidase activity	19_GO:0048518 positive regulation of biological process	-4.220511581	6.01654321	5.827565691	24367	180	180	8	4.444444444	1.536032693	387|834|838|1612|4210|6774|29843|406991	RHOA|CASP1|CASP5|DAPK1|MEFV|STAT3|SENP1|MIR21	-0.230579229	0	1	1	1	-4.220511581	13.53722222
1	-4.158426104	R-HSA-186797	M1	1	0	Reactome Gene Sets	6	Signaling by PDGF		-4.158426104	11.67001916	7.01831763	24367	58	180	5	2.777777778	1.224884866	1287|1297|5295|5327|6774	COL4A5|COL9A1|PIK3R1|PLAT|STAT3	-0.230579229	0	2	1	1	-4.158426104	11.67001916
1	-3.978242825	GO:0008380	M1	1	0	GO Biological Processes	19	RNA splicing	19_GO:0008152 metabolic process	-3.978242825	3.717315027	4.944777219	24367	437	180	12	6.666666667	1.859244503	708|1195|4670|5295|8106|9589|10181|10291|10657|11051|51747|79753	C1QBP|CLK1|HNRNPM|PIK3R1|PABPN1|WTAP|RBM5|SF3A1|KHDRBS1|NUDT21|LUC7L3|SNIP1	-0.230579229	0	3	1	1	-3.978242825	7.124853801
1	-3.901692327	GO:0010952	M1	1	0	GO Biological Processes	19	positive regulation of peptidase activity	19_GO:0048518 positive regulation of biological process	-3.901692327	5.414888889	5.408300012	24367	200	180	8	4.444444444	1.536032693	387|834|838|1612|4210|6774|29843|406991	RHOA|CASP1|CASP5|DAPK1|MEFV|STAT3|SENP1|MIR21	-0.230579229	0	1	0	0	-4.220511581	13.53722222
1	-3.850715284	R-HSA-1266695	M1	1	0	Reactome Gene Sets	6	Interleukin-7 signaling		-3.850715284	15.04135802	7.273069779	24367	36	180	4	2.222222222	1.098696072	3574|5295|5896|6774	IL7|PIK3R1|RAG1|STAT3	-0.230579229	0	4	1	1	-3.850715284	16.24466667
1	-3.669965212	M161	M1	1	0	Canonical Pathways	11	PID IFNG PATHWAY		-3.669965212	13.53722222	6.845803231	24367	40	180	4	2.222222222	1.098696072	834|1612|5295|6774	CASP1|DAPK1|PIK3R1|STAT3	-0.217641229	0	1	0	0	-4.220511581	13.53722222
1	-3.626403808	M160	M1	1	0	Canonical Pathways	11	PID AVB3 INTEGRIN PATHWAY		-3.626403808	9.024814815	6.004424451	24367	75	180	5	2.777777778	1.224884866	387|1287|1297|5295|10085	RHOA|COL4A5|COL9A1|PIK3R1|EDIL3	-0.217641229	0	2	0	0	-4.158426104	11.67001916
1	-3.566405735	GO:0000377	M1	1	0	GO Biological Processes	19	RNA splicing, via transesterification reactions with bulged adenosine as nucleophile	19_GO:0008152 metabolic process	-3.566405735	3.901216779	4.695650736	24367	347	180	10	5.555555556	1.707323048	708|4670|8106|9589|10181|10291|10657|11051|51747|79753	C1QBP|HNRNPM|PABPN1|WTAP|RBM5|SF3A1|KHDRBS1|NUDT21|LUC7L3|SNIP1	-0.217641229	0	3	0	0	-3.978242825	7.124853801
1	-3.566405735	GO:0000398	M1	1	0	GO Biological Processes	19	mRNA splicing, via spliceosome	19_GO:0008152 metabolic process	-3.566405735	3.901216779	4.695650736	24367	347	180	10	5.555555556	1.707323048	708|4670|8106|9589|10181|10291|10657|11051|51747|79753	C1QBP|HNRNPM|PABPN1|WTAP|RBM5|SF3A1|KHDRBS1|NUDT21|LUC7L3|SNIP1	-0.217641229	0	3	0	0	-3.978242825	7.124853801
1	-3.536747288	GO:0000375	M1	1	0	GO Biological Processes	19	RNA splicing, via transesterification reactions	19_GO:0008152 metabolic process	-3.536747288	3.867777778	4.661841551	24367	350	180	10	5.555555556	1.707323048	708|4670|8106|9589|10181|10291|10657|11051|51747|79753	C1QBP|HNRNPM|PABPN1|WTAP|RBM5|SF3A1|KHDRBS1|NUDT21|LUC7L3|SNIP1	-0.217641229	0	3	0	0	-3.978242825	7.124853801
1	-3.349889984	GO:0045582	M1	1	0	GO Biological Processes	19	positive regulation of T cell differentiation	19_GO:0022610 biological adhesion	-3.349889984	7.870478036	5.506051471	24367	86	180	5	2.777777778	1.224884866	387|3574|5896|8744|406991	RHOA|IL7|RAG1|TNFSF9|MIR21	-0.119710345	0	4	0	0	-3.850715284	16.24466667
1	-3.347105883	GO:0045862	M1	1	0	GO Biological Processes	19	positive regulation of proteolysis	19_GO:0048518 positive regulation of biological process	-3.347105883	3.658708709	4.445601339	24367	370	180	10	5.555555556	1.707323048	387|834|838|1612|4210|6774|8473|29843|55294|406991	RHOA|CASP1|CASP5|DAPK1|MEFV|STAT3|OGT|SENP1|FBXW7|MIR21	-0.119710345	0	1	0	0	-4.220511581	13.53722222
1	-3.236543085	GO:0048015	M1	1	0	GO Biological Processes	19	phosphatidylinositol-mediated signaling	19_GO:0023052 signaling	-3.236543085	4.935445602	4.722790238	24367	192	180	7	3.888888889	1.440997787	387|708|4586|5295|8473|118788|406991	RHOA|C1QBP|MUC5AC|PIK3R1|OGT|PIK3AP1|MIR21	-0.119710345	0	5	1	1	-3.236543085	12.69114583
1	-3.217431119	GO:0097190	M1	1	0	GO Biological Processes	19	apoptotic signaling pathway	19_GO:0023052 signaling	-3.217431119	2.899240344	4.087788567	24367	607	180	13	7.222222222	1.929395024	834|838|1612|3574|5295|5534|9531|10595|23368|29843|55294|204851|406991	CASP1|CASP5|DAPK1|IL7|PIK3R1|PPP3R1|BAG3|ERN2|PPP1R13B|SENP1|FBXW7|HIPK1|MIR21	-0.119710345	0	1	0	0	-4.220511581	13.53722222
1	-3.196682466	R-HSA-109606	M1	1	0	Reactome Gene Sets	6	Intrinsic Pathway for Apoptosis		-3.196682466	10.21677149	5.794632781	24367	53	180	4	2.222222222	1.098696072	708|5534|6774|23368	C1QBP|PPP3R1|STAT3|PPP1R13B	-0.119710345	0	6	1	1	-3.196682466	10.21677149
1	-3.191928453	GO:0043484	M1	1	0	GO Biological Processes	19	regulation of RNA splicing	19_GO:0008152 metabolic process	-3.191928453	5.760520095	4.890581186	24367	141	180	6	3.333333333	1.337954953	708|1195|5295|9589|10181|10657	C1QBP|CLK1|PIK3R1|WTAP|RBM5|KHDRBS1	-0.119710345	0	3	0	0	-3.978242825	7.124853801
1	-3.183543899	GO:1903708	M1	1	0	GO Biological Processes	19	positive regulation of hemopoiesis	19_GO:0002376 immune system process	-3.183543899	4.834722222	4.649989871	24367	196	180	7	3.888888889	1.440997787	387|3574|5896|6774|8744|11051|406991	RHOA|IL7|RAG1|STAT3|TNFSF9|NUDT21|MIR21	-0.119710345	0	4	0	0	-3.850715284	16.24466667
1	-3.183543899	GO:0048017	M1	1	0	GO Biological Processes	19	inositol lipid-mediated signaling	19_GO:0023052 signaling	-3.183543899	4.834722222	4.649989871	24367	196	180	7	3.888888889	1.440997787	387|708|4586|5295|8473|118788|406991	RHOA|C1QBP|MUC5AC|PIK3R1|OGT|PIK3AP1|MIR21	-0.119710345	0	5	0	0	-3.236543085	12.69114583
1	-3.159821861	GO:0050684	M1	1	0	GO Biological Processes	19	regulation of mRNA processing	19_GO:0008152 metabolic process	-3.159821861	5.67995338	4.8419911	24367	143	180	6	3.333333333	1.337954953	708|8106|9589|10181|10657|11051	C1QBP|PABPN1|WTAP|RBM5|KHDRBS1|NUDT21	-0.119469402	0	3	0	0	-3.978242825	7.124853801
1	-3.110919723	GO:0045621	M1	1	0	GO Biological Processes	19	positive regulation of lymphocyte differentiation	19_GO:0002376 immune system process	-3.110919723	6.977949599	5.089095471	24367	97	180	5	2.777777778	1.224884866	387|3574|5896|8744|406991	RHOA|IL7|RAG1|TNFSF9|MIR21	-0.095209018	0	4	0	0	-3.850715284	16.24466667
1	-3.092095782	GO:0042104	M1	1	0	GO Biological Processes	19	positive regulation of activated T cell proliferation	19_GO:0022610 biological adhesion	-3.092095782	16.24466667	6.57880749	24367	25	180	3	1.666666667	0.954198002	3485|8744|406991	IGFBP2|TNFSF9|MIR21	-0.095209018	0	4	0	0	-3.850715284	16.24466667
1	-3.056630965	GO:0050870	M1	1	0	GO Biological Processes	19	positive regulation of T cell activation	19_GO:0022610 biological adhesion	-3.056630965	4.600026969	4.476300998	24367	206	180	7	3.888888889	1.440997787	387|3485|3574|5295|5896|8744|406991	RHOA|IGFBP2|IL7|PIK3R1|RAG1|TNFSF9|MIR21	-0.088274409	0	4	0	0	-3.850715284	16.24466667
1	-3.036521553	GO:2001056	M1	1	0	GO Biological Processes	19	positive regulation of cysteine-type endopeptidase activity	19_GO:0048518 positive regulation of biological process	-3.036521553	5.379028698	4.656423058	24367	151	180	6	3.333333333	1.337954953	387|834|838|1612|4210|29843	RHOA|CASP1|CASP5|DAPK1|MEFV|SENP1	-0.088274409	0	1	0	0	-4.220511581	13.53722222
1	-3.020092929	M281	M1	1	0	Canonical Pathways	11	PID FAK PATHWAY		-3.020092929	9.177777778	5.425303859	24367	59	180	4	2.222222222	1.098696072	387|5295|23162|64283	RHOA|PIK3R1|MAPK8IP3|ARHGEF28	-0.088274409	0	5	0	0	-3.236543085	12.69114583
1	-3.007967847	GO:0009612	M1	1	0	GO Biological Processes	19	response to mechanical stimulus	19_GO:0050896 response to stimulus	-3.007967847	4.512407407	4.409916865	24367	210	180	7	3.888888889	1.440997787	387|834|838|1185|3485|8989|9531	RHOA|CASP1|CASP5|CLCN6|IGFBP2|TRPA1|BAG3	-0.088274409	0	7	1	1	-3.007967847	4.512407407
1	-2.99240712	GO:0002360	M1	1	0	GO Biological Processes	19	T cell lineage commitment	19_GO:0002376 immune system process	-2.99240712	15.04135802	6.297498582	24367	27	180	3	1.666666667	0.954198002	387|3574|6774	RHOA|IL7|STAT3	-0.088274409	0	8	1	1	-2.99240712	15.04135802
1	-2.85846308	GO:0052548	M1	1	0	GO Biological Processes	19	regulation of endopeptidase activity	19_GO:0008152 metabolic process	-2.85846308	3.155529656	3.885761018	24367	429	180	10	5.555555556	1.707323048	387|834|838|1612|4210|5896|6774|29843|58189|406991	RHOA|CASP1|CASP5|DAPK1|MEFV|RAG1|STAT3|SENP1|WFDC1|MIR21	0	0	1	0	0	-4.220511581	13.53722222
1	-2.83720727	GO:0006397	M1	1	0	GO Biological Processes	19	mRNA processing	19_GO:0008152 metabolic process	-2.83720727	2.931288276	3.794811534	24367	508	180	11	6.111111111	1.785381117	708|4670|8106|9589|10181|10291|10595|10657|11051|51747|79753	C1QBP|HNRNPM|PABPN1|WTAP|RBM5|SF3A1|ERN2|KHDRBS1|NUDT21|LUC7L3|SNIP1	0	0	3	0	0	-3.978242825	7.124853801
1	-2.824217432	GO:1903039	M1	1	0	GO Biological Processes	19	positive regulation of leukocyte cell-cell adhesion	19_GO:0022610 biological adhesion	-2.824217432	4.192944936	4.160115522	24367	226	180	7	3.888888889	1.440997787	387|3485|3574|5295|5896|8744|406991	RHOA|IGFBP2|IL7|PIK3R1|RAG1|TNFSF9|MIR21	0	0	4	0	0	-3.850715284	16.24466667
1	-2.774810401	M108	M1	1	0	Canonical Pathways	11	PID NETRIN PATHWAY		-2.774810401	12.69114583	5.708917433	24367	32	180	3	1.666666667	0.954198002	387|1612|5295	RHOA|DAPK1|PIK3R1	0	0	5	0	0	-3.236543085	12.69114583
1	-2.717448557	GO:0022618	M1	1	0	GO Biological Processes	19	ribonucleoprotein complex assembly	19_GO:0071840 cellular component organization or biogenesis	-2.717448557	4.015277778	4.015439056	24367	236	180	7	3.888888889	1.440997787	708|10181|10291|10728|11051|51001|51747	C1QBP|RBM5|SF3A1|PTGES3|NUDT21|MTERF3|LUC7L3	0	0	3	0	0	-3.978242825	7.124853801
1	-2.698183741	GO:1903747	M1	1	0	GO Biological Processes	19	regulation of establishment of protein localization to mitochondrion	19_GO:0051179 localization	-2.698183741	7.520679012	4.78011108	24367	72	180	4	2.222222222	1.098696072	5534|9531|23368|55294	PPP3R1|BAG3|PPP1R13B|FBXW7	0	0	6	0	0	-3.196682466	10.21677149
1	-2.686527765	GO:2000116	M1	1	0	GO Biological Processes	19	regulation of cysteine-type endopeptidase activity	19_GO:0008152 metabolic process	-2.686527765	3.964876801	3.973583197	24367	239	180	7	3.888888889	1.440997787	387|834|838|1612|4210|5896|29843	RHOA|CASP1|CASP5|DAPK1|MEFV|RAG1|SENP1	0	0	1	0	0	-4.220511581	13.53722222
1	-2.647665525	GO:1901796	M1	1	0	GO Biological Processes	19	regulation of signal transduction by p53 class mediator	19_GO:0023052 signaling	-2.647665525	4.512407407	4.080256871	24367	180	180	6	3.333333333	1.337954953	1108|6884|23368|83990|204851|406991	CHD4|TAF13|PPP1R13B|BRIP1|HIPK1|MIR21	0	0	9	1	1	-2.647665525	4.967787971
1	-2.636916901	GO:0052547	M1	1	0	GO Biological Processes	19	regulation of peptidase activity	19_GO:0008152 metabolic process	-2.636916901	2.942874396	3.629096114	24367	460	180	10	5.555555556	1.707323048	387|834|838|1612|4210|5896|6774|29843|58189|406991	RHOA|CASP1|CASP5|DAPK1|MEFV|RAG1|STAT3|SENP1|WFDC1|MIR21	0	0	1	0	0	-4.220511581	13.53722222
1	-2.633210011	GO:0006353	M1	1	0	GO Biological Processes	19	DNA-templated transcription, termination	19_GO:0008152 metabolic process	-2.633210011	7.219851852	4.653893131	24367	75	180	4	2.222222222	1.098696072	8106|11051|79101|221830	PABPN1|NUDT21|TAF1D|TWISTNB	0	0	10	1	1	-2.633210011	8.460763889
1	-2.612206619	hsa05100	M1	1	0	KEGG Pathway	24	Bacterial invasion of epithelial cells		-2.612206619	7.124853801	4.613358409	24367	76	180	4	2.222222222	1.098696072	387|1212|5295|10163	RHOA|CLTB|PIK3R1|WASF2	0	0	5	0	0	-3.236543085	12.69114583
1	-2.610917852	GO:1903037	M1	1	0	GO Biological Processes	19	regulation of leukocyte cell-cell adhesion	19_GO:0022610 biological adhesion	-2.610917852	3.438024691	3.757120716	24367	315	180	8	4.444444444	1.536032693	387|3485|3574|5295|5320|5896|8744|406991	RHOA|IGFBP2|IL7|PIK3R1|PLA2G2A|RAG1|TNFSF9|MIR21	0	0	4	0	0	-3.850715284	16.24466667
1	-2.577243713	GO:0071826	M1	1	0	GO Biological Processes	19	ribonucleoprotein complex subunit organization	19_GO:0071840 cellular component organization or biogenesis	-2.577243713	3.790422222	3.825741788	24367	250	180	7	3.888888889	1.440997787	708|10181|10291|10728|11051|51001|51747	C1QBP|RBM5|SF3A1|PTGES3|NUDT21|MTERF3|LUC7L3	0	0	3	0	0	-3.978242825	7.124853801
1	-2.560738145	GO:0050863	M1	1	0	GO Biological Processes	19	regulation of T cell activation	19_GO:0002376 immune system process	-2.560738145	3.373762548	3.693224759	24367	321	180	8	4.444444444	1.536032693	387|3485|3574|5295|5320|5896|8744|406991	RHOA|IGFBP2|IL7|PIK3R1|PLA2G2A|RAG1|TNFSF9|MIR21	0	0	4	0	0	-3.850715284	16.24466667
1	-2.551039623	GO:0000380	M1	1	0	GO Biological Processes	19	alternative mRNA splicing, via spliceosome	19_GO:0008152 metabolic process	-2.551039623	6.854289733	4.496030522	24367	79	180	4	2.222222222	1.098696072	4670|9589|10181|10657	HNRNPM|WTAP|RBM5|KHDRBS1	0	0	3	0	0	-3.978242825	7.124853801
1	-2.52582146	GO:0046006	M1	1	0	GO Biological Processes	19	regulation of activated T cell proliferation	19_GO:0008283 cell proliferation	-2.52582146	10.41324786	5.075232759	24367	39	180	3	1.666666667	0.954198002	3485|8744|406991	IGFBP2|TNFSF9|MIR21	0	0	4	0	0	-3.850715284	16.24466667
1	-2.52582146	M156	M1	1	0	Canonical Pathways	11	PID ECADHERIN NASCENT AJ PATHWAY		-2.52582146	10.41324786	5.075232759	24367	39	180	3	1.666666667	0.954198002	387|5295|10163	RHOA|PIK3R1|WASF2	0	0	5	0	0	-3.236543085	12.69114583
1	-2.494306737	GO:1903427	M1	1	0	GO Biological Processes	19	negative regulation of reactive oxygen species biosynthetic process	19_GO:0048519 negative regulation of biological process	-2.494306737	10.15291667	4.997842854	24367	40	180	3	1.666666667	0.954198002	387|6774|406991	RHOA|STAT3|MIR21	0	0	8	0	0	-2.99240712	15.04135802
1	-2.491429347	GO:0043280	M1	1	0	GO Biological Processes	19	positive regulation of cysteine-type endopeptidase activity involved in apoptotic process	19_GO:0048518 positive regulation of biological process	-2.491429347	5.051202322	4.056674023	24367	134	180	5	2.777777778	1.224884866	387|834|838|1612|29843	RHOA|CASP1|CASP5|DAPK1|SENP1	0	0	1	0	0	-4.220511581	13.53722222
1	-2.470816988	GO:0007169	M1	1	0	GO Biological Processes	19	transmembrane receptor protein tyrosine kinase signaling pathway	19_GO:0023052 signaling	-2.470816988	2.387841098	3.300494377	24367	737	180	13	7.222222222	1.929395024	387|1287|3485|4670|5228|5295|5327|6774|8473|10163|55294|64283|406991	RHOA|COL4A5|IGFBP2|HNRNPM|PGF|PIK3R1|PLAT|STAT3|OGT|WASF2|FBXW7|ARHGEF28|MIR21	0	0	2	0	0	-4.158426104	11.67001916
1	-2.460373314	GO:1903706	M1	1	0	GO Biological Processes	19	regulation of hemopoiesis	19_GO:0002376 immune system process	-2.460373314	2.779717089	3.422438558	24367	487	180	10	5.555555556	1.707323048	387|3574|5295|5896|6774|8744|11051|29843|55294|406991	RHOA|IL7|PIK3R1|RAG1|STAT3|TNFSF9|NUDT21|SENP1|FBXW7|MIR21	0	0	4	0	0	-3.850715284	16.24466667
1	-2.411133414	GO:0072331	M1	1	0	GO Biological Processes	19	signal transduction by p53 class mediator	19_GO:0023052 signaling	-2.411133414	3.535841625	3.601035334	24367	268	180	7	3.888888889	1.440997787	1108|6884|9100|23368|83990|204851|406991	CHD4|TAF13|USP10|PPP1R13B|BRIP1|HIPK1|MIR21	0	0	9	0	0	-2.647665525	4.967787971
1	-2.408851889	GO:0045785	M1	1	0	GO Biological Processes	19	positive regulation of cell adhesion	19_GO:0022610 biological adhesion	-2.408851889	2.928725962	3.422888375	24367	416	180	9	5	1.624465724	387|708|3485|3574|5295|5896|8744|10085|406991	RHOA|C1QBP|IGFBP2|IL7|PIK3R1|RAG1|TNFSF9|EDIL3|MIR21	0	0	4	0	0	-3.850715284	16.24466667
1	-2.402332365	GO:0022409	M1	1	0	GO Biological Processes	19	positive regulation of cell-cell adhesion	19_GO:0022610 biological adhesion	-2.402332365	3.522697233	3.589121339	24367	269	180	7	3.888888889	1.440997787	387|3485|3574|5295|5896|8744|406991	RHOA|IGFBP2|IL7|PIK3R1|RAG1|TNFSF9|MIR21	0	0	4	0	0	-3.850715284	16.24466667
1	-2.371175928	GO:0045580	M1	1	0	GO Biological Processes	19	regulation of T cell differentiation	19_GO:0002376 immune system process	-2.371175928	4.733294483	3.862555285	24367	143	180	5	2.777777778	1.224884866	387|3574|5896|8744|406991	RHOA|IL7|RAG1|TNFSF9|MIR21	0	0	4	0	0	-3.850715284	16.24466667
1	-2.348786469	GO:0050798	M1	1	0	GO Biological Processes	19	activated T cell proliferation	19_GO:0008283 cell proliferation	-2.348786469	9.024814815	4.6481379	24367	45	180	3	1.666666667	0.954198002	3485|8744|406991	IGFBP2|TNFSF9|MIR21	0	0	4	0	0	-3.850715284	16.24466667
1	-2.345691765	GO:0034620	M1	1	0	GO Biological Processes	19	cellular response to unfolded protein	19_GO:0050896 response to stimulus	-2.345691765	4.668007663	3.821612121	24367	145	180	5	2.777777778	1.224884866	5295|9531|10595|11153|22872	PIK3R1|BAG3|ERN2|FICD|SEC31A	0	0	11	1	1	-2.345691765	4.668007663
1	-2.344330343	R-HSA-9006934	M1	1	0	Reactome Gene Sets	6	Signaling by Receptor Tyrosine Kinases		-2.344330343	2.67534036	3.285272205	24367	506	180	10	5.555555556	1.707323048	387|1108|1287|1297|4670|5228|5295|5327|6774|10163	RHOA|CHD4|COL4A5|COL9A1|HNRNPM|PGF|PIK3R1|PLAT|STAT3|WASF2	0	0	2	0	0	-4.158426104	11.67001916
1	-2.342163545	GO:0007159	M1	1	0	GO Biological Processes	19	leukocyte cell-cell adhesion	19_GO:0022610 biological adhesion	-2.342163545	3.103088188	3.413808439	24367	349	180	8	4.444444444	1.536032693	387|3485|3574|5295|5320|5896|8744|406991	RHOA|IGFBP2|IL7|PIK3R1|PLA2G2A|RAG1|TNFSF9|MIR21	0	0	4	0	0	-3.850715284	16.24466667
1	-2.330573929	GO:0051492	M1	1	0	GO Biological Processes	19	regulation of stress fiber assembly	19_GO:0071840 cellular component organization or biogenesis	-2.330573929	5.95042735	4.081428506	24367	91	180	4	2.222222222	1.098696072	387|5295|10163|406991	RHOA|PIK3R1|WASF2|MIR21	0	0	5	0	0	-3.236543085	12.69114583
1	-2.324652407	GO:0043065	M1	1	0	GO Biological Processes	19	positive regulation of apoptotic process	19_GO:0048518 positive regulation of biological process	-2.324652407	2.392439863	3.174567076	24367	679	180	12	6.666666667	1.859244503	387|708|834|838|1612|5534|10181|23368|29843|55294|60485|406991	RHOA|C1QBP|CASP1|CASP5|DAPK1|PPP3R1|RBM5|PPP1R13B|SENP1|FBXW7|SAV1|MIR21	0	0	1	0	0	-4.220511581	13.53722222
1	-2.321835614	M68	M1	1	0	Canonical Pathways	11	PID RHOA REG PATHWAY		-2.321835614	8.828623188	4.584700413	24367	46	180	3	1.666666667	0.954198002	387|4983|64283	RHOA|OPHN1|ARHGEF28	0	0	5	0	0	-3.236543085	12.69114583
1	-2.299960774	GO:1902105	M1	1	0	GO Biological Processes	19	regulation of leukocyte differentiation	19_GO:0002376 immune system process	-2.299960774	3.372261764	3.450410748	24367	281	180	7	3.888888889	1.440997787	387|3574|5295|5896|8744|55294|406991	RHOA|IL7|PIK3R1|RAG1|TNFSF9|FBXW7|MIR21	0	0	4	0	0	-3.850715284	16.24466667
1	-2.280172799	GO:0043068	M1	1	0	GO Biological Processes	19	positive regulation of programmed cell death	19_GO:0048518 positive regulation of biological process	-2.280172799	2.361143411	3.124307675	24367	688	180	12	6.666666667	1.859244503	387|708|834|838|1612|5534|10181|23368|29843|55294|60485|406991	RHOA|C1QBP|CASP1|CASP5|DAPK1|PPP3R1|RBM5|PPP1R13B|SENP1|FBXW7|SAV1|MIR21	0	0	1	0	0	-4.220511581	13.53722222
1	-2.27004704	GO:0043281	M1	1	0	GO Biological Processes	19	regulation of cysteine-type endopeptidase activity involved in apoptotic process	19_GO:0008152 metabolic process	-2.27004704	3.777829457	3.529276052	24367	215	180	6	3.333333333	1.337954953	387|834|838|1612|5896|29843	RHOA|CASP1|CASP5|DAPK1|RAG1|SENP1	0	0	1	0	0	-4.220511581	13.53722222
1	-2.269836227	R-HSA-73762	M1	1	0	Reactome Gene Sets	6	RNA Polymerase I Transcription Initiation		-2.269836227	8.460763889	4.463426921	24367	48	180	3	1.666666667	0.954198002	1108|79101|221830	CHD4|TAF1D|TWISTNB	0	0	10	0	0	-2.633210011	8.460763889
1	-2.259753964	GO:1902107	M1	1	0	GO Biological Processes	19	positive regulation of leukocyte differentiation	19_GO:0002376 immune system process	-2.259753964	4.453033626	3.683983997	24367	152	180	5	2.777777778	1.224884866	387|3574|5896|8744|406991	RHOA|IL7|RAG1|TNFSF9|MIR21	0	0	4	0	0	-3.850715284	16.24466667
1	-2.248459737	GO:0048010	M1	1	0	GO Biological Processes	19	vascular endothelial growth factor receptor signaling pathway	19_GO:0023052 signaling	-2.248459737	5.640509259	3.930020313	24367	96	180	4	2.222222222	1.098696072	387|5228|5295|10163	RHOA|PGF|PIK3R1|WASF2	0	0	5	0	0	-3.236543085	12.69114583
1	-2.228853372	GO:0061564	M1	1	0	GO Biological Processes	19	axon development	19_GO:0032502 developmental process	-2.228853372	2.573616392	3.147508266	24367	526	180	10	5.555555556	1.707323048	387|2348|4983|5295|5362|22902|23162|51332|57688|84612	RHOA|FOLR1|OPHN1|PIK3R1|PLXNA2|RUFY3|MAPK8IP3|SPTBN5|ZSWIM6|PARD6B	0	0	5	0	0	-3.236543085	12.69114583
1	-2.220196974	GO:0001961	M1	1	0	GO Biological Processes	19	positive regulation of cytokine-mediated signaling pathway	19_GO:0048518 positive regulation of biological process	-2.220196974	8.122333333	4.34900263	24367	50	180	3	1.666666667	0.954198002	834|3574|10554	CASP1|IL7|AGPAT1	0	0	12	1	1	-2.220196974	8.122333333
1	-2.178529228	GO:0043467	M1	1	0	GO Biological Processes	19	regulation of generation of precursor metabolites and energy	19_GO:0008152 metabolic process	-2.178529228	4.25698812	3.554451981	24367	159	180	5	2.777777778	1.224884866	387|6774|8473|9852|10063	RHOA|STAT3|OGT|EPM2AIP1|COX17	0	0	8	0	0	-2.99240712	15.04135802
1	-2.17272853	M50	M1	1	0	Canonical Pathways	11	PID PTP1B PATHWAY		-2.17272853	7.809935897	4.24077205	24367	52	180	3	1.666666667	0.954198002	387|5295|6774	RHOA|PIK3R1|STAT3	0	0	5	0	0	-3.236543085	12.69114583
1	-2.167285626	R-HSA-5633007	M1	1	0	Reactome Gene Sets	6	Regulation of TP53 Activity		-2.167285626	4.230381944	3.53655772	24367	160	180	5	2.777777778	1.224884866	1108|6884|23368|83990|204851	CHD4|TAF13|PPP1R13B|BRIP1|HIPK1	0	0	9	0	0	-2.647665525	4.967787971
1	-2.156290445	GO:0110020	M1	1	0	GO Biological Processes	19	regulation of actomyosin structure organization	19_GO:0071840 cellular component organization or biogenesis	-2.156290445	5.308714597	3.761794232	24367	102	180	4	2.222222222	1.098696072	387|5295|10163|406991	RHOA|PIK3R1|WASF2|MIR21	0	0	5	0	0	-3.236543085	12.69114583
1	-2.149755272	GO:0007131	M1	1	0	GO Biological Processes	19	reciprocal meiotic recombination	19_GO:0022414 reproductive process	-2.149755272	7.662578616	4.188798269	24367	53	180	3	1.666666667	0.954198002	79703|83990|197342	C11orf80|BRIP1|EME2	0	0	13	1	1	-2.149755272	7.662578616
1	-2.127263445	R-HSA-8848021	M1	1	0	Reactome Gene Sets	6	Signaling by PTK6		-2.127263445	7.520679012	4.138164943	24367	54	180	3	1.666666667	0.954198002	387|6774|10657	RHOA|STAT3|KHDRBS1	0	0	8	0	0	-2.99240712	15.04135802
1	-2.127263445	R-HSA-9006927	M1	1	0	Reactome Gene Sets	6	Signaling by Non-Receptor Tyrosine Kinases		-2.127263445	7.520679012	4.138164943	24367	54	180	3	1.666666667	0.954198002	387|6774|10657	RHOA|STAT3|KHDRBS1	0	0	8	0	0	-2.99240712	15.04135802
1	-2.127263445	GO:0035825	M1	1	0	GO Biological Processes	19	homologous recombination	19_GO:0008152 metabolic process	-2.127263445	7.520679012	4.138164943	24367	54	180	3	1.666666667	0.954198002	79703|83990|197342	C11orf80|BRIP1|EME2	0	0	13	0	0	-2.149755272	7.662578616
1	-2.126977457	GO:0048024	M1	1	0	GO Biological Processes	19	regulation of mRNA splicing, via spliceosome	19_GO:0008152 metabolic process	-2.126977457	5.206623932	3.708646838	24367	104	180	4	2.222222222	1.098696072	708|9589|10181|10657	C1QBP|WTAP|RBM5|KHDRBS1	0	0	3	0	0	-3.978242825	7.124853801
1	-2.126977457	GO:0032231	M1	1	0	GO Biological Processes	19	regulation of actin filament bundle assembly	19_GO:0071840 cellular component organization or biogenesis	-2.126977457	5.206623932	3.708646838	24367	104	180	4	2.222222222	1.098696072	387|5295|10163|406991	RHOA|PIK3R1|WASF2|MIR21	0	0	5	0	0	-3.236543085	12.69114583
1	-2.123165851	GO:0035967	M1	1	0	GO Biological Processes	19	cellular response to topologically incorrect protein	19_GO:0050896 response to stimulus	-2.123165851	4.127201897	3.466415474	24367	164	180	5	2.777777778	1.224884866	5295|9531|10595|11153|22872	PIK3R1|BAG3|ERN2|FICD|SEC31A	0	0	11	0	0	-2.345691765	4.668007663
1	-2.109123	GO:0072594	M1	1	0	GO Biological Processes	19	establishment of protein localization to organelle	19_GO:0051179 localization	-2.109123	2.470296026	3.003106062	24367	548	180	10	5.555555556	1.707323048	5295|5534|6146|6205|6774|7321|9531|23368|51762|55294	PIK3R1|PPP3R1|RPL22|RPS11|STAT3|UBE2D1|BAG3|PPP1R13B|RAB8B|FBXW7	0	0	6	0	0	-3.196682466	10.21677149
1	-2.105235005	M122	M1	1	0	Canonical Pathways	11	PID IL2 1PATHWAY		-2.105235005	7.383939394	4.088811852	24367	55	180	3	1.666666667	0.954198002	387|5295|6774	RHOA|PIK3R1|STAT3	0	0	5	0	0	-3.236543085	12.69114583
1	-2.105235005	GO:0007566	M1	1	0	GO Biological Processes	19	embryo implantation	19_GO:0022414 reproductive process	-2.105235005	7.383939394	4.088811852	24367	55	180	3	1.666666667	0.954198002	708|81671|406991	C1QBP|VMP1|MIR21	0	0	14	1	1	-2.105235005	7.383939394
1	-2.088127621	R-HSA-422475	M1	1	0	Reactome Gene Sets	6	Axon guidance		-2.088127621	2.45239533	2.977600714	24367	552	180	10	5.555555556	1.707323048	387|1212|1287|1297|5295|5362|6146|6205|51332|64283	RHOA|CLTB|COL4A5|COL9A1|PIK3R1|PLXNA2|RPL22|RPS11|SPTBN5|ARHGEF28	0	0	2	0	0	-4.158426104	11.67001916
1	-2.084236248	GO:0030038	M1	1	0	GO Biological Processes	19	contractile actin filament bundle assembly	19_GO:0071840 cellular component organization or biogenesis	-2.084236248	5.060643821	3.631439037	24367	107	180	4	2.222222222	1.098696072	387|5295|10163|406991	RHOA|PIK3R1|WASF2|MIR21	0	0	5	0	0	-3.236543085	12.69114583
1	-2.084236248	GO:0043149	M1	1	0	GO Biological Processes	19	stress fiber assembly	19_GO:0071840 cellular component organization or biogenesis	-2.084236248	5.060643821	3.631439037	24367	107	180	4	2.222222222	1.098696072	387|5295|10163|406991	RHOA|PIK3R1|WASF2|MIR21	0	0	5	0	0	-3.236543085	12.69114583
1	-2.082200883	GO:0090305	M1	1	0	GO Biological Processes	19	nucleic acid phosphodiester bond hydrolysis	19_GO:0008152 metabolic process	-2.082200883	3.066684646	3.153995451	24367	309	180	7	3.888888889	1.440997787	5896|10595|11051|51077|64858|79703|197342	RAG1|ERN2|NUDT21|FCF1|DCLRE1B|C11orf80|EME2	0	0	13	0	0	-2.149755272	7.662578616
1	-2.070304253	R-HSA-194138	M1	1	0	Reactome Gene Sets	6	Signaling by VEGF		-2.070304253	5.013786008	3.606342877	24367	108	180	4	2.222222222	1.098696072	387|5228|5295|10163	RHOA|PGF|PIK3R1|WASF2	0	0	5	0	0	-3.236543085	12.69114583
1	-2.062501007	GO:0000245	M1	1	0	GO Biological Processes	19	spliceosomal complex assembly	19_GO:0071840 cellular component organization or biogenesis	-2.062501007	7.124853801	3.993723973	24367	57	180	3	1.666666667	0.954198002	10181|10291|51747	RBM5|SF3A1|LUC7L3	0	0	3	0	0	-3.978242825	7.124853801
1	-2.062501007	GO:0060760	M1	1	0	GO Biological Processes	19	positive regulation of response to cytokine stimulus	19_GO:0048518 positive regulation of biological process	-2.062501007	7.124853801	3.993723973	24367	57	180	3	1.666666667	0.954198002	834|3574|10554	CASP1|IL7|AGPAT1	0	0	12	0	0	-2.220196974	8.122333333
1	-2.061785453	GO:0042110	M1	1	0	GO Biological Processes	19	T cell activation	19_GO:0002376 immune system process	-2.061785453	2.58125	2.992646299	24367	472	180	9	5	1.624465724	387|3485|3574|5295|5320|5896|6774|8744|406991	RHOA|IGFBP2|IL7|PIK3R1|PLA2G2A|RAG1|STAT3|TNFSF9|MIR21	0	0	4	0	0	-3.850715284	16.24466667
1	-2.056524858	GO:0032508	M1	1	0	GO Biological Processes	19	DNA duplex unwinding	19_GO:0071840 cellular component organization or biogenesis	-2.056524858	4.967787971	3.581554629	24367	109	180	4	2.222222222	1.098696072	1108|5965|57680|83990	CHD4|RECQL|CHD8|BRIP1	0	0	9	0	0	-2.647665525	4.967787971
1	-2.044416579	GO:0010942	M1	1	0	GO Biological Processes	19	positive regulation of cell death	19_GO:0048518 positive regulation of biological process	-2.044416579	2.19819576	2.853473783	24367	739	180	12	6.666666667	1.859244503	387|708|834|838|1612|5534|10181|23368|29843|55294|60485|406991	RHOA|C1QBP|CASP1|CASP5|DAPK1|PPP3R1|RBM5|PPP1R13B|SENP1|FBXW7|SAV1|MIR21	0	0	1	0	0	-4.220511581	13.53722222
1	-2.041764049	GO:1903749	M1	1	0	GO Biological Processes	19	positive regulation of establishment of protein localization to mitochondrion	19_GO:0048518 positive regulation of biological process	-2.041764049	7.002011494	3.94788636	24367	58	180	3	1.666666667	0.954198002	5534|23368|55294	PPP3R1|PPP1R13B|FBXW7	0	0	6	0	0	-3.196682466	10.21677149
1	-2.038814571	GO:0045619	M1	1	0	GO Biological Processes	19	regulation of lymphocyte differentiation	19_GO:0002376 immune system process	-2.038814571	3.935239018	3.332592804	24367	172	180	5	2.777777778	1.224884866	387|3574|5896|8744|406991	RHOA|IL7|RAG1|TNFSF9|MIR21	0	0	4	0	0	-3.850715284	16.24466667
1	-2.021427555	GO:1901799	M1	1	0	GO Biological Processes	19	negative regulation of proteasomal protein catabolic process	19_GO:0048519 negative regulation of biological process	-2.021427555	6.883333333	3.903122817	24367	59	180	3	1.666666667	0.954198002	4983|8473|29843	OPHN1|OGT|SENP1	0	0	15	1	1	-2.021427555	6.883333333
1	-2.02028596	GO:0030217	M1	1	0	GO Biological Processes	19	T cell differentiation	19_GO:0002376 immune system process	-2.02028596	3.342524005	3.165919714	24367	243	180	6	3.333333333	1.337954953	387|3574|5896|6774|8744|406991	RHOA|IL7|RAG1|STAT3|TNFSF9|MIR21	0	0	4	0	0	-3.850715284	16.24466667
1	-2.012067596	R-HSA-72203	M1	1	0	Reactome Gene Sets	6	Processing of Capped Intron-Containing Pre-mRNA		-2.012067596	3.328825137	3.153940566	24367	244	180	6	3.333333333	1.337954953	4670|8106|9589|10181|10291|11051	HNRNPM|PABPN1|WTAP|RBM5|SF3A1|NUDT21	0	0	3	0	0	-3.978242825	7.124853801
1	-2.008440532	hsa04360	M1	1	0	KEGG Pathway	24	Axon guidance		-2.008440532	3.867777778	3.284475319	24367	175	180	5	2.777777778	1.224884866	387|5295|5362|5534|84612	RHOA|PIK3R1|PLXNA2|PPP3R1|PARD6B	0	0	5	0	0	-3.236543085	12.69114583
1	-2.008440532	GO:0001959	M1	1	0	GO Biological Processes	19	regulation of cytokine-mediated signaling pathway	19_GO:0023052 signaling	-2.008440532	3.867777778	3.284475319	24367	175	180	5	2.777777778	1.224884866	834|3574|10554|204851|406991	CASP1|IL7|AGPAT1|HIPK1|MIR21	0	0	12	0	0	-2.220196974	8.122333333
